# Supplementary material for: Expression Quantitative Trait Locus Study of Non-Syndromic Cleft Lip with or without Cleft Palate GWAS Variants in Lip Tissues
Source: Cells. 2022 Oct 18;11(20):3281. doi: 10.3390/cells11203281 (PMC9600070; doi:10.3390/cells11203281)
Supplement: Supplementary file 1 [file cells-11-03281-s001.zip]

Archive with 3 entries (3 files):
- TableS1&TableS3&TableS5.pdf
- TableS2.xlsx
- tableS4.xlsx
