# Supplementary material for: Expression Quantitative Trait Locus Study of Non-Syndromic Cleft Lip with or without Cleft Palate GWAS Variants in Lip Tissues
Source: Cells. 2022 Oct 18;11(20):3281. doi: 10.3390/cells11203281 (PMC9600070; doi:10.3390/cells11203281)
Supplement: Supplementary file 1 [file cells-11-03281-s001.zip › TableS2.xlsx]

## Sheet: Sheet1
Table S2. All significant SNP-eGene pairs
Header fields
snpid	The rs ID of the variant
gene	Gene name
t-stat	t-statistic
FDR	false discovery rate
p-value	p-value for the significant gene and SNP
beta	Effect size estimate from linear model
snpid	gene	t-stat	pvalue	FDR	beta
rs76551115	BANF2	11.7369	7.29e-14	4.06e-07	8.37583
rs7271083	BANF2	11.7369	7.29e-14	4.06e-07	8.37583
rs76149907	BANF2	11.7369	7.29e-14	4.06e-07	8.37583
rs60669294	BANF2	11.7369	7.29e-14	4.06e-07	8.37583
rs28475347	BANF2	11.7369	7.29e-14	4.06e-07	8.37583
rs117802384	BANF2	11.7369	7.29e-14	4.06e-07	8.37583
rs4261772	BANF2	11.7369	7.29e-14	4.06e-07	8.37583
rs62205102	BANF2	11.7369	7.29e-14	4.06e-07	8.37583
rs148793459	IFNA4	11.703	7.92e-14	4.06e-07	1.84305
rs79766510	IFNA4	11.703	7.92e-14	4.06e-07	1.84305
rs188971119	RN7SL25P	11.6764	8.46e-14	4.06e-07	9.63628
rs78620569	MIR4535	11.26	2.38e-13	1.05e-06	9.17638
rs2485925	HMGN1P4	10.549	1.46e-12	2.34e-06	1.12373
rs2332787	HMGN1P4	10.549	1.46e-12	2.34e-06	1.12373
rs79217060	HMGN1P4	10.549	1.46e-12	2.34e-06	1.12373
rs41371049	HMGN1P4	10.549	1.46e-12	2.34e-06	1.12373
rs150616822	HMGN1P4	10.549	1.46e-12	2.34e-06	1.12373
rs115883766	HMGN1P4	10.549	1.46e-12	2.34e-06	1.12373
rs77522007	HMGN1P4	10.549	1.46e-12	2.34e-06	1.12373
rs75766666	HMGN1P4	10.549	1.46e-12	2.34e-06	1.12373
rs74585805	HMGN1P4	10.549	1.46e-12	2.34e-06	1.12373
rs16858425	HMGN1P4	10.549	1.46e-12	2.34e-06	1.12373
rs75165905	HMGN1P4	10.549	1.46e-12	2.34e-06	1.12373
rs114241009	HMGN1P4	10.549	1.46e-12	2.34e-06	1.12373
rs186017567	HMGN1P4	10.549	1.46e-12	2.34e-06	1.12373
rs140481399	HMGN1P4	10.549	1.46e-12	2.34e-06	1.12373
rs75273599	HMGN1P4	10.549	1.46e-12	2.34e-06	1.12373
rs150150683	HMGN1P4	10.549	1.46e-12	2.34e-06	1.12373
rs111930622	HMGN1P4	10.549	1.46e-12	2.34e-06	1.12373
rs76638827	HMGN1P4	10.549	1.46e-12	2.34e-06	1.12373
rs116552736	HMGN1P4	10.549	1.46e-12	2.34e-06	1.12373
rs76058737	HMGN1P4	10.549	1.46e-12	2.34e-06	1.12373
rs72737192	HMGN1P4	10.549	1.46e-12	2.34e-06	1.12373
rs114863511	HMGN1P4	10.4437	1.92e-12	2.99e-06	1.12277
rs9967973	KRTAP10-6	9.91211	7.86e-12	1.06e-05	0.506171
rs9967982	KRTAP10-6	9.91211	7.86e-12	1.06e-05	0.506171
rs12482493	KRTAP10-6	9.91211	7.86e-12	1.06e-05	0.506171
rs137997342	SNORD23	9.8661	8.89e-12	1.06e-05	8.6048
rs116948797	SNORD115-37	9.85443	9.18e-12	1.06e-05	2.46105
rs116191689	CSPG4P5	9.77502	1.14e-11	1.06e-05	0.0355519
rs12901441	RNU1-78P	9.72672	1.3e-11	1.06e-05	0.143349
rs683170	RNU1-78P	9.72672	1.3e-11	1.06e-05	0.143349
rs12912809	RNU1-78P	9.72672	1.3e-11	1.06e-05	0.143349
rs12899530	RNU1-78P	9.72672	1.3e-11	1.06e-05	0.143349
rs8025000	RNU1-78P	9.72672	1.3e-11	1.06e-05	0.143349
rs9553914	SNORD102	9.70321	1.38e-11	1.06e-05	44.9249
rs9551332	SNORD102	9.70321	1.38e-11	1.06e-05	44.9249
rs9553917	SNORD102	9.70321	1.38e-11	1.06e-05	44.9249
rs9553919	SNORD102	9.70321	1.38e-11	1.06e-05	44.9249
rs148177046	CBX1P3	9.70119	1.39e-11	1.06e-05	3.11986
rs142732356	CBX1P3	9.70119	1.39e-11	1.06e-05	3.11986
rs142233161	CBX1P3	9.70119	1.39e-11	1.06e-05	3.11986
rs77773372	CBX1P3	9.70119	1.39e-11	1.06e-05	3.11986
rs114292046	CBX1P3	9.70119	1.39e-11	1.06e-05	3.11986
rs76895405	CBX1P3	9.70119	1.39e-11	1.06e-05	3.11986
rs74644058	CBX1P3	9.70119	1.39e-11	1.06e-05	3.11986
rs114980064	CBX1P3	9.70119	1.39e-11	1.06e-05	3.11986
rs76580368	CBX1P3	9.70119	1.39e-11	1.06e-05	3.11986
rs78853621	CBX1P3	9.70119	1.39e-11	1.06e-05	3.11986
rs114436788	CBX1P3	9.70119	1.39e-11	1.06e-05	3.11986
rs79164381	CBX1P3	9.70119	1.39e-11	1.06e-05	3.11986
rs114972145	CBX1P3	9.70119	1.39e-11	1.06e-05	3.11986
rs190572459	CBX1P3	9.70119	1.39e-11	1.06e-05	3.11986
rs80150662	CBX1P3	9.70119	1.39e-11	1.06e-05	3.11986
rs186358749	CBX1P3	9.70119	1.39e-11	1.06e-05	3.11986
rs76529911	CBX1P3	9.70119	1.39e-11	1.06e-05	3.11986
rs145013343	CBX1P3	9.70119	1.39e-11	1.06e-05	3.11986
rs41264029	CBX1P3	9.70119	1.39e-11	1.06e-05	3.11986
rs77476529	CBX1P3	9.70119	1.39e-11	1.06e-05	3.11986
rs75166196	NRBF2P2	9.69779	1.4e-11	1.06e-05	9.13463
rs9551331	SNORD102	9.66188	1.54e-11	1.15e-05	44.9841
rs75268547	FOXO1B	9.52153	2.26e-11	1.62e-05	1.13397
rs78102637	FOXO1B	9.52153	2.26e-11	1.62e-05	1.13397
rs11951457	FOXO1B	9.52153	2.26e-11	1.62e-05	1.13397
rs56919396	SERPINA13P	9.48715	2.49e-11	1.71e-05	0.340967
rs112702671	FOXO1B	9.48293	2.52e-11	1.71e-05	1.12742
rs113791144	FOXO1B	9.48293	2.52e-11	1.71e-05	1.12742
rs147634845	FOXO1B	9.48293	2.52e-11	1.71e-05	1.12742
rs11259132	MIR4293	9.41684	3.02e-11	1.99e-05	6.19668
rs12217525	MIR4293	9.41684	3.02e-11	1.99e-05	6.19668
rs10139842	SERPINA13P	9.40788	3.09e-11	2.02e-05	0.344186
rs1570925	MIR4293	9.36636	3.47e-11	2.23e-05	6.19935
rs72793086	ADIPOR1P1	9.29444	4.23e-11	2.51e-05	7.14821
rs9637193	KRTAP10-6	9.29092	4.27e-11	2.51e-05	0.48857
rs9637194	KRTAP10-6	9.29092	4.27e-11	2.51e-05	0.48857
rs73907430	KRTAP10-6	9.29092	4.27e-11	2.51e-05	0.48857
rs957794	KRTAP10-6	9.29092	4.27e-11	2.51e-05	0.48857
rs58589503	KRTAP10-6	9.29092	4.27e-11	2.51e-05	0.48857
rs76795170	KRTAP10-6	9.29092	4.27e-11	2.51e-05	0.48857
rs59866399	KRTAP10-6	9.29092	4.27e-11	2.51e-05	0.48857
rs9538389	POLR3KP1	9.25768	4.68e-11	2.71e-05	2.91514
rs8179473	FAM78B	9.2549	4.72e-11	2.71e-05	20.5591
rs57779543	ATP5F1P2	9.18648	5.7e-11	3.24e-05	0.905634
rs13048690	KRTAP22-2	9.13166	6.64e-11	3.65e-05	0.887119
rs13051830	KRTAP22-2	9.13166	6.64e-11	3.65e-05	0.887119
rs116988798	LINC00634	9.12478	6.77e-11	3.65e-05	1.9158
rs58505525	LINC00634	9.12478	6.77e-11	3.65e-05	1.9158
rs116948521	LINC00634	9.12478	6.77e-11	3.65e-05	1.9158
rs7111617	NAV2-AS1	9.04667	8.42e-11	4.49e-05	1.05739
rs12777983	RNA5SP299	8.9649	1.06e-10	4.9e-05	1.69579
rs12778154	RNA5SP299	8.9649	1.06e-10	4.9e-05	1.69579
rs12776371	RNA5SP299	8.9649	1.06e-10	4.9e-05	1.69579
rs11592519	RNA5SP299	8.9649	1.06e-10	4.9e-05	1.69579
rs11592544	RNA5SP299	8.9649	1.06e-10	4.9e-05	1.69579
rs11599385	RNA5SP299	8.9649	1.06e-10	4.9e-05	1.69579
rs12783936	RNA5SP299	8.9649	1.06e-10	4.9e-05	1.69579
rs12782729	RNA5SP299	8.9649	1.06e-10	4.9e-05	1.69579
rs12783303	RNA5SP299	8.9649	1.06e-10	4.9e-05	1.69579
rs12761226	RNA5SP299	8.9649	1.06e-10	4.9e-05	1.69579
rs17143410	RNA5SP299	8.9649	1.06e-10	4.9e-05	1.69579
rs7088331	RNA5SP299	8.9649	1.06e-10	4.9e-05	1.69579
rs17143418	RNA5SP299	8.9649	1.06e-10	4.9e-05	1.69579
rs12771362	RNA5SP299	8.93886	1.14e-10	4.9e-05	1.69431
rs4636550	RNA5SP299	8.93886	1.14e-10	4.9e-05	1.69431
rs36042251	RNA5SP299	8.93886	1.14e-10	4.9e-05	1.69431
rs66870059	RNA5SP299	8.93886	1.14e-10	4.9e-05	1.69431
rs34478823	RNA5SP299	8.93886	1.14e-10	4.9e-05	1.69431
rs34710462	RNA5SP299	8.93886	1.14e-10	4.9e-05	1.69431
rs2050665	RNA5SP299	8.93886	1.14e-10	4.9e-05	1.69431
rs74321549	RNU7-54P	8.927	1.18e-10	4.9e-05	4.09213
rs111259741	RNU7-54P	8.927	1.18e-10	4.9e-05	4.09213
rs75625719	RNU7-54P	8.927	1.18e-10	4.9e-05	4.09213
rs182016214	RNU7-54P	8.927	1.18e-10	4.9e-05	4.09213
rs58395975	RNU7-54P	8.927	1.18e-10	4.9e-05	4.09213
rs17151837	RNU7-54P	8.927	1.18e-10	4.9e-05	4.09213
rs17151839	RNU7-54P	8.927	1.18e-10	4.9e-05	4.09213
rs17151842	RNU7-54P	8.927	1.18e-10	4.9e-05	4.09213
rs9549149	CDKN2AIPNLP3	8.85236	1.45e-10	5.84e-05	0.179857
rs55974260	ADIPOR1P1	8.83193	1.54e-10	5.84e-05	7.1715
rs61850016	ADIPOR1P1	8.83193	1.54e-10	5.84e-05	7.1715
rs72794828	ADIPOR1P1	8.83193	1.54e-10	5.84e-05	7.1715
rs68172811	ADIPOR1P1	8.83193	1.54e-10	5.84e-05	7.1715
rs73592575	ADIPOR1P1	8.83193	1.54e-10	5.84e-05	7.1715
rs56105137	ADIPOR1P1	8.83193	1.54e-10	5.84e-05	7.1715
rs145035845	ADIPOR1P1	8.7939	1.71e-10	5.84e-05	7.17675
rs4083949	ADIPOR1P1	8.7939	1.71e-10	5.84e-05	7.17675
rs7912095	ADIPOR1P1	8.79274	1.72e-10	5.84e-05	7.14942
rs11012697	ADIPOR1P1	8.79274	1.72e-10	5.84e-05	7.14942
rs6482180	ADIPOR1P1	8.79274	1.72e-10	5.84e-05	7.14942
rs12246522	ADIPOR1P1	8.79274	1.72e-10	5.84e-05	7.14942
rs140973864	ADIPOR1P1	8.79274	1.72e-10	5.84e-05	7.14942
rs66585462	ADIPOR1P1	8.79274	1.72e-10	5.84e-05	7.14942
rs11591285	ADIPOR1P1	8.79274	1.72e-10	5.84e-05	7.14942
rs72793102	ADIPOR1P1	8.79274	1.72e-10	5.84e-05	7.14942
rs141963930	ADIPOR1P1	8.77034	1.83e-10	5.84e-05	7.13691
rs60438627	ADIPOR1P1	8.77034	1.83e-10	5.84e-05	7.13691
rs11597809	ADIPOR1P1	8.77034	1.83e-10	5.84e-05	7.13691
rs11593346	ADIPOR1P1	8.77034	1.83e-10	5.84e-05	7.13691
rs11595127	ADIPOR1P1	8.77034	1.83e-10	5.84e-05	7.13691
rs60098842	BANF2	8.76906	1.84e-10	5.84e-05	7.38267
rs11043003	RPL36AP39	8.75892	1.89e-10	5.84e-05	2.83894
rs7129483	RPL36AP39	8.75892	1.89e-10	5.84e-05	2.83894
rs7108915	RPL36AP39	8.75892	1.89e-10	5.84e-05	2.83894
rs7951222	RPL36AP39	8.75892	1.89e-10	5.84e-05	2.83894
rs11595687	ADIPOR1P1	8.75539	1.91e-10	5.84e-05	7.1548
rs112659277	ADIPOR1P1	8.75539	1.91e-10	5.84e-05	7.1548
rs11594786	ADIPOR1P1	8.75539	1.91e-10	5.84e-05	7.1548
rs145746889	ADIPOR1P1	8.75539	1.91e-10	5.84e-05	7.1548
rs66491474	ADIPOR1P1	8.75539	1.91e-10	5.84e-05	7.1548
rs112977538	ADIPOR1P1	8.75539	1.91e-10	5.84e-05	7.1548
rs72794816	ADIPOR1P1	8.75539	1.91e-10	5.84e-05	7.1548
rs59897829	ADIPOR1P1	8.75539	1.91e-10	5.84e-05	7.1548
rs66906877	ADIPOR1P1	8.75539	1.91e-10	5.84e-05	7.1548
rs11593992	ADIPOR1P1	8.75539	1.91e-10	5.84e-05	7.1548
rs11592976	ADIPOR1P1	8.75539	1.91e-10	5.84e-05	7.1548
rs111983028	ADIPOR1P1	8.75539	1.91e-10	5.84e-05	7.1548
rs66880231	ADIPOR1P1	8.75539	1.91e-10	5.84e-05	7.1548
rs112888472	ADIPOR1P1	8.75539	1.91e-10	5.84e-05	7.1548
rs113754435	ADIPOR1P1	8.75539	1.91e-10	5.84e-05	7.1548
rs66850655	ADIPOR1P1	8.75539	1.91e-10	5.84e-05	7.1548
rs11592821	ADIPOR1P1	8.75539	1.91e-10	5.84e-05	7.1548
rs67332292	ADIPOR1P1	8.75539	1.91e-10	5.84e-05	7.1548
rs140106129	VDAC1P9	8.75522	1.91e-10	5.84e-05	0.940537
rs8114333	BANF2	8.69702	2.25e-10	6.44e-05	7.31997
rs8114433	BANF2	8.69702	2.25e-10	6.44e-05	7.31997
rs9680023	BANF2	8.69702	2.25e-10	6.44e-05	7.31997
rs8122774	BANF2	8.69702	2.25e-10	6.44e-05	7.31997
rs60911827	BANF2	8.69702	2.25e-10	6.44e-05	7.31997
rs60738877	BANF2	8.69702	2.25e-10	6.44e-05	7.31997
rs57508015	BANF2	8.69702	2.25e-10	6.44e-05	7.31997
rs1009545	BANF2	8.69702	2.25e-10	6.44e-05	7.31997
rs60535649	BANF2	8.69702	2.25e-10	6.44e-05	7.31997
rs7275108	BANF2	8.69702	2.25e-10	6.44e-05	7.31997
rs6081007	BANF2	8.69702	2.25e-10	6.44e-05	7.31997
rs59250128	BANF2	8.69702	2.25e-10	6.44e-05	7.31997
rs72916607	IGKV2-14	8.67062	2.43e-10	6.79e-05	0.90706
rs59592283	IGKV2-14	8.67062	2.43e-10	6.79e-05	0.90706
rs80324166	IGKV2-14	8.67062	2.43e-10	6.79e-05	0.90706
rs115721329	IGKV2-14	8.67062	2.43e-10	6.79e-05	0.90706
rs6664144	RPL35P1	8.66085	2.5e-10	6.95e-05	3.92637
rs116851346	MIR4303	8.65519	2.54e-10	7.02e-05	9.98355
rs72793077	ADIPOR1P1	8.6391	2.66e-10	7.31e-05	6.74401
rs1556002	ADIPOR1P1	8.6338	2.7e-10	7.39e-05	6.74217
rs11975112	RAD23BP2	8.62797	2.74e-10	7.47e-05	1.11589
rs141006084	VN1R36P	8.58499	3.1e-10	8.22e-05	0.804608
rs10046693	MIR4471	8.58252	3.12e-10	8.22e-05	0.686851
rs62060567	RARRES2P6	8.57827	3.16e-10	8.22e-05	2.12314
rs28758904	MIR4471	8.57105	3.23e-10	8.22e-05	0.685523
rs28671717	MIR4471	8.57105	3.23e-10	8.22e-05	0.685523
rs17028852	MIR4303	8.53629	3.56e-10	8.22e-05	9.9254
rs76585242	LINC00634	8.52979	3.63e-10	8.22e-05	1.87127
rs193232497	LINC00634	8.52979	3.63e-10	8.22e-05	1.87127
rs150299022	LINC00634	8.52979	3.63e-10	8.22e-05	1.87127
rs117074908	LINC00634	8.52979	3.63e-10	8.22e-05	1.87127
rs77924967	RNA5SP350	8.48136	4.17e-10	8.22e-05	2.73947
rs2894553	ELAVL1	8.46884	4.32e-10	8.22e-05	19.6602
rs62111394	ELAVL1	8.46884	4.32e-10	8.22e-05	19.6602
rs61418702	ELAVL1	8.46884	4.32e-10	8.22e-05	19.6602
rs58400572	ELAVL1	8.46884	4.32e-10	8.22e-05	19.6602
rs10416539	ELAVL1	8.46884	4.32e-10	8.22e-05	19.6602
rs10415017	ELAVL1	8.46884	4.32e-10	8.22e-05	19.6602
rs2162940	ELAVL1	8.46884	4.32e-10	8.22e-05	19.6602
rs8103934	ELAVL1	8.46884	4.32e-10	8.22e-05	19.6602
rs62111416	ELAVL1	8.46884	4.32e-10	8.22e-05	19.6602
rs111330761	ELAVL1	8.46884	4.32e-10	8.22e-05	19.6602
rs113522542	ELAVL1	8.46884	4.32e-10	8.22e-05	19.6602
rs4804376	ELAVL1	8.46884	4.32e-10	8.22e-05	19.6602
rs62111418	ELAVL1	8.46884	4.32e-10	8.22e-05	19.6602
rs62111419	ELAVL1	8.46884	4.32e-10	8.22e-05	19.6602
rs62111420	ELAVL1	8.46884	4.32e-10	8.22e-05	19.6602
rs4804093	ELAVL1	8.46884	4.32e-10	8.22e-05	19.6602
rs62111422	ELAVL1	8.46884	4.32e-10	8.22e-05	19.6602
rs62111424	ELAVL1	8.46884	4.32e-10	8.22e-05	19.6602
rs7250292	ELAVL1	8.46884	4.32e-10	8.22e-05	19.6602
rs62111425	ELAVL1	8.46884	4.32e-10	8.22e-05	19.6602
rs62111426	ELAVL1	8.46884	4.32e-10	8.22e-05	19.6602
rs62111427	ELAVL1	8.46884	4.32e-10	8.22e-05	19.6602
rs8109687	ELAVL1	8.46884	4.32e-10	8.22e-05	19.6602
rs62111428	ELAVL1	8.46884	4.32e-10	8.22e-05	19.6602
rs62111450	ELAVL1	8.46884	4.32e-10	8.22e-05	19.6602
rs11881212	ELAVL1	8.46884	4.32e-10	8.22e-05	19.6602
rs11881057	ELAVL1	8.46884	4.32e-10	8.22e-05	19.6602
rs6510960	ELAVL1	8.46884	4.32e-10	8.22e-05	19.6602
rs8107657	ELAVL1	8.46884	4.32e-10	8.22e-05	19.6602
rs113990893	ELAVL1	8.46884	4.32e-10	8.22e-05	19.6602
rs4297281	RPL35P1	8.44545	4.62e-10	8.22e-05	3.87962
rs10906708	MIR4293	8.44183	4.67e-10	8.22e-05	6.05816
rs7919292	MIR4293	8.44183	4.67e-10	8.22e-05	6.05816
rs7227376	RPL21P126	8.41362	5.06e-10	8.22e-05	0.590803
rs8099157	RPL21P126	8.41362	5.06e-10	8.22e-05	0.590803
rs58541785	RPL21P126	8.41362	5.06e-10	8.22e-05	0.590803
rs36059932	RPL21P126	8.41362	5.06e-10	8.22e-05	0.590803
rs34984088	RPL21P126	8.41362	5.06e-10	8.22e-05	0.590803
rs12959148	RPL21P126	8.41362	5.06e-10	8.22e-05	0.590803
rs56161077	RPL21P126	8.41362	5.06e-10	8.22e-05	0.590803
rs17600287	RPL21P126	8.41362	5.06e-10	8.22e-05	0.590803
rs56027712	RPL21P126	8.41362	5.06e-10	8.22e-05	0.590803
rs144677722	GLRXP3	8.40835	5.14e-10	8.22e-05	1.40988
rs76233262	GLRXP3	8.40432	5.2e-10	8.22e-05	1.40926
rs75075302	GLRXP3	8.40432	5.2e-10	8.22e-05	1.40926
rs74295603	GLRXP3	8.40432	5.2e-10	8.22e-05	1.40926
rs56682510	GLRXP3	8.40432	5.2e-10	8.22e-05	1.40926
rs60769945	GLRXP3	8.40432	5.2e-10	8.22e-05	1.40926
rs58669686	GLRXP3	8.40432	5.2e-10	8.22e-05	1.40926
rs77470997	GLRXP3	8.40432	5.2e-10	8.22e-05	1.40926
rs78935977	GLRXP3	8.40432	5.2e-10	8.22e-05	1.40926
rs59765399	GLRXP3	8.40432	5.2e-10	8.22e-05	1.40926
rs61477046	GLRXP3	8.40432	5.2e-10	8.22e-05	1.40926
rs79335564	GLRXP3	8.40432	5.2e-10	8.22e-05	1.40926
rs75328900	GLRXP3	8.40432	5.2e-10	8.22e-05	1.40926
rs188704778	GLRXP3	8.40432	5.2e-10	8.22e-05	1.40926
rs141281176	GLRXP3	8.40432	5.2e-10	8.22e-05	1.40926
rs10463097	GLRXP3	8.40432	5.2e-10	8.22e-05	1.40926
rs75735884	GLRXP3	8.40432	5.2e-10	8.22e-05	1.40926
rs74295605	GLRXP3	8.40432	5.2e-10	8.22e-05	1.40926
rs143831767	GLRXP3	8.40432	5.2e-10	8.22e-05	1.40926
rs77179570	GLRXP3	8.40432	5.2e-10	8.22e-05	1.40926
rs10463098	GLRXP3	8.40432	5.2e-10	8.22e-05	1.40926
rs10463099	GLRXP3	8.40432	5.2e-10	8.22e-05	1.40926
rs12054734	GLRXP3	8.40432	5.2e-10	8.22e-05	1.40926
rs10463101	GLRXP3	8.40432	5.2e-10	8.22e-05	1.40926
rs75263046	GLRXP3	8.40432	5.2e-10	8.22e-05	1.40926
rs76368486	GLRXP3	8.40432	5.2e-10	8.22e-05	1.40926
rs78293050	GLRXP3	8.40432	5.2e-10	8.22e-05	1.40926
rs76490436	GLRXP3	8.40432	5.2e-10	8.22e-05	1.40926
rs79477025	GLRXP3	8.40432	5.2e-10	8.22e-05	1.40926
rs78437409	GLRXP3	8.40432	5.2e-10	8.22e-05	1.40926
rs74742354	GLRXP3	8.40432	5.2e-10	8.22e-05	1.40926
rs78798352	GLRXP3	8.40432	5.2e-10	8.22e-05	1.40926
rs74545719	GLRXP3	8.40432	5.2e-10	8.22e-05	1.40926
rs76317663	GLRXP3	8.40432	5.2e-10	8.22e-05	1.40926
rs75332544	GLRXP3	8.40432	5.2e-10	8.22e-05	1.40926
rs59664095	GLRXP3	8.40432	5.2e-10	8.22e-05	1.40926
rs77898617	GLRXP3	8.40432	5.2e-10	8.22e-05	1.40926
rs3811994	GLRXP3	8.40432	5.2e-10	8.22e-05	1.40926
rs34995014	OR9K2	8.40075	5.25e-10	8.22e-05	0.0934815
rs113445325	IFNA4	8.39558	5.33e-10	8.22e-05	1.5692
rs79915821	GLRXP3	8.39024	5.41e-10	8.22e-05	1.41042
rs74295607	GLRXP3	8.39024	5.41e-10	8.22e-05	1.41042
rs74342305	GLRXP3	8.39024	5.41e-10	8.22e-05	1.41042
rs77560656	GLRXP3	8.39024	5.41e-10	8.22e-05	1.41042
rs75988519	GLRXP3	8.39024	5.41e-10	8.22e-05	1.41042
rs79382082	GLRXP3	8.39024	5.41e-10	8.22e-05	1.41042
rs72492497	GLRXP3	8.39024	5.41e-10	8.22e-05	1.41042
rs78432381	GLRXP3	8.39024	5.41e-10	8.22e-05	1.41042
rs75785151	GLRXP3	8.39024	5.41e-10	8.22e-05	1.41042
rs76556901	GLRXP3	8.39024	5.41e-10	8.22e-05	1.41042
rs56834125	GLRXP3	8.39024	5.41e-10	8.22e-05	1.41042
rs80099431	GLRXP3	8.39024	5.41e-10	8.22e-05	1.41042
rs79763968	GLRXP3	8.39024	5.41e-10	8.22e-05	1.41042
rs141411628	GLRXP3	8.39024	5.41e-10	8.22e-05	1.41042
rs77979192	GLRXP3	8.39024	5.41e-10	8.22e-05	1.41042
rs76813352	GLRXP3	8.39024	5.41e-10	8.22e-05	1.41042
rs80320766	GLRXP3	8.39024	5.41e-10	8.22e-05	1.41042
rs75881377	GLRXP3	8.39024	5.41e-10	8.22e-05	1.41042
rs74653062	GLRXP3	8.39024	5.41e-10	8.22e-05	1.41042
rs76072591	GLRXP3	8.39024	5.41e-10	8.22e-05	1.41042
rs79384063	GLRXP3	8.39024	5.41e-10	8.22e-05	1.41042
rs57832966	GLRXP3	8.39024	5.41e-10	8.22e-05	1.41042
rs76235029	GLRXP3	8.39024	5.41e-10	8.22e-05	1.41042
rs80221223	GLRXP3	8.39024	5.41e-10	8.22e-05	1.41042
rs80309240	GLRXP3	8.38943	5.43e-10	8.22e-05	1.4416
rs76006339	GLRXP3	8.38943	5.43e-10	8.22e-05	1.4416
rs71447749	OR9K2	8.38644	5.47e-10	8.22e-05	0.0934358
rs74709233	SP3P	8.35297	6.03e-10	8.22e-05	0.233883
rs73422259	IFNA4	8.35227	6.04e-10	8.22e-05	1.56514
rs73422262	IFNA4	8.35227	6.04e-10	8.22e-05	1.56514
rs73422265	IFNA4	8.35227	6.04e-10	8.22e-05	1.56514
rs79988146	IFNA4	8.35227	6.04e-10	8.22e-05	1.56514
rs10239684	RAD23BP2	8.34796	6.12e-10	8.22e-05	1.01202
rs74499324	MTND4P18	8.34795	6.12e-10	8.22e-05	0.962944
rs79727365	SPACA1	8.34132	6.23e-10	8.22e-05	0.56625
rs79299335	SPACA1	8.33727	6.31e-10	8.22e-05	0.565932
rs77922150	SPACA1	8.33727	6.31e-10	8.22e-05	0.565932
rs4774748	RNU1-78P	8.33519	6.34e-10	8.22e-05	0.132576
rs11638816	RNU1-78P	8.33519	6.34e-10	8.22e-05	0.132576
rs7122408	SLC22A12	8.31878	6.65e-10	8.22e-05	1.62699
rs12745613	FCRL5	8.31786	6.67e-10	8.22e-05	7.03909
rs12744495	FCRL5	8.31786	6.67e-10	8.22e-05	7.03909
rs141521117	PHB2P1	8.31594	6.71e-10	8.22e-05	1.62641
rs146899303	PHB2P1	8.31594	6.71e-10	8.22e-05	1.62641
rs80262246	UBE2V2P1	8.31533	6.72e-10	8.22e-05	0.454508
rs238800	KRTAP9-10P	8.31329	6.76e-10	8.22e-05	1.07956
rs238799	KRTAP9-10P	8.31329	6.76e-10	8.22e-05	1.07956
rs238798	KRTAP9-10P	8.31329	6.76e-10	8.22e-05	1.07956
rs238797	KRTAP9-10P	8.31329	6.76e-10	8.22e-05	1.07956
rs238794	KRTAP9-10P	8.31329	6.76e-10	8.22e-05	1.07956
rs238792	KRTAP9-10P	8.31329	6.76e-10	8.22e-05	1.07956
rs238789	KRTAP9-10P	8.31329	6.76e-10	8.22e-05	1.07956
rs371374	KRTAP9-10P	8.31329	6.76e-10	8.22e-05	1.07956
rs8068811	KRTAP9-10P	8.31329	6.76e-10	8.22e-05	1.07956
rs2191382	KRTAP9-10P	8.31329	6.76e-10	8.22e-05	1.07956
rs4890162	KRTAP9-10P	8.31329	6.76e-10	8.22e-05	1.07956
rs4057758	KRTAP9-10P	8.31329	6.76e-10	8.22e-05	1.07956
rs2320372	KRTAP9-10P	8.31329	6.76e-10	8.22e-05	1.07956
rs4890166	KRTAP9-10P	8.31329	6.76e-10	8.22e-05	1.07956
rs11657301	KRTAP9-10P	8.31329	6.76e-10	8.22e-05	1.07956
rs9904071	KRTAP9-10P	8.31158	6.79e-10	8.22e-05	1.05171
rs78180859	RN7SL25P	8.30757	6.87e-10	8.22e-05	8.2782
rs72660082	LINC01043	8.30695	6.88e-10	8.22e-05	0.0910967
rs72660085	LINC01043	8.30695	6.88e-10	8.22e-05	0.0910967
rs9603988	LINC01043	8.30695	6.88e-10	8.22e-05	0.0910967
rs9603800	LINC01043	8.30695	6.88e-10	8.22e-05	0.0910967
rs72660095	LINC01043	8.30695	6.88e-10	8.22e-05	0.0910967
rs78984541	LINC01043	8.30695	6.88e-10	8.22e-05	0.0910967
rs1860551	KRTAP9-10P	8.29781	7.07e-10	8.22e-05	1.0794
rs58396426	KRTAP9-10P	8.2958	7.11e-10	8.22e-05	1.05821
rs2857251	KRTAP9-10P	8.2958	7.11e-10	8.22e-05	1.05821
rs2857258	KRTAP9-10P	8.2958	7.11e-10	8.22e-05	1.05821
rs2604956	KRTAP9-10P	8.2958	7.11e-10	8.22e-05	1.05821
rs34991239	KRTAP9-10P	8.2958	7.11e-10	8.22e-05	1.05821
rs9891426	KRTAP9-10P	8.2936	7.15e-10	8.22e-05	1.07804
rs72828121	KRTAP9-10P	8.2936	7.15e-10	8.22e-05	1.07804
rs9900308	KRTAP9-10P	8.2936	7.15e-10	8.22e-05	1.07804
rs72828124	KRTAP9-10P	8.2936	7.15e-10	8.22e-05	1.07804
rs9907976	KRTAP9-10P	8.2936	7.15e-10	8.22e-05	1.07804
rs72828125	KRTAP9-10P	8.2936	7.15e-10	8.22e-05	1.07804
rs61842422	UBE2V2P1	8.29114	7.2e-10	8.22e-05	0.454789
rs17074418	TIMM8BP1	8.28909	7.25e-10	8.22e-05	2.52609
rs113652226	ADIPOR1P1	8.28211	7.4e-10	8.22e-05	7.02579
rs61437357	ADIPOR1P1	8.28211	7.4e-10	8.22e-05	7.02579
rs78340507	ADIPOR1P1	8.28211	7.4e-10	8.22e-05	7.02579
rs41277390	ADIPOR1P1	8.28211	7.4e-10	8.22e-05	7.02579
rs139373023	ADIPOR1P1	8.28211	7.4e-10	8.22e-05	7.02579
rs41304605	ADIPOR1P1	8.28211	7.4e-10	8.22e-05	7.02579
rs67626393	ADIPOR1P1	8.28211	7.4e-10	8.22e-05	7.02579
rs66572733	ADIPOR1P1	8.28211	7.4e-10	8.22e-05	7.02579
rs72802956	ADIPOR1P1	8.28211	7.4e-10	8.22e-05	7.02579
rs16921919	ADIPOR1P1	8.28211	7.4e-10	8.22e-05	7.02579
rs142527480	ADIPOR1P1	8.28211	7.4e-10	8.22e-05	7.02579
rs186474590	ADIPOR1P1	8.28211	7.4e-10	8.22e-05	7.02579
rs56328322	ADIPOR1P1	8.28211	7.4e-10	8.22e-05	7.02579
rs72802964	ADIPOR1P1	8.28211	7.4e-10	8.22e-05	7.02579
rs190798444	ADIPOR1P1	8.28211	7.4e-10	8.22e-05	7.02579
rs55789720	ADIPOR1P1	8.28211	7.4e-10	8.22e-05	7.02579
rs66954116	ADIPOR1P1	8.28211	7.4e-10	8.22e-05	7.02579
rs16921947	ADIPOR1P1	8.28211	7.4e-10	8.22e-05	7.02579
rs151312706	ADIPOR1P1	8.28211	7.4e-10	8.22e-05	7.02579
rs55702118	ADIPOR1P1	8.28211	7.4e-10	8.22e-05	7.02579
rs72806949	ADIPOR1P1	8.28211	7.4e-10	8.22e-05	7.02579
rs72806951	ADIPOR1P1	8.28211	7.4e-10	8.22e-05	7.02579
rs67106981	ADIPOR1P1	8.28211	7.4e-10	8.22e-05	7.02579
rs58327563	ADIPOR1P1	8.28211	7.4e-10	8.22e-05	7.02579
rs9613339	RNA5SP495	8.28168	7.4e-10	8.22e-05	1.30498
rs9608565	RNA5SP495	8.28168	7.4e-10	8.22e-05	1.30498
rs9613339	CRYBA4	8.28168	7.4e-10	8.22e-05	0.739954
rs9608565	CRYBA4	8.28168	7.4e-10	8.22e-05	0.739954
rs738893	IGLVI-42	8.27818	7.48e-10	8.22e-05	0.278515
rs738893	IGLJ5	8.27818	7.48e-10	8.22e-05	0.95845
rs7123026	SLC22A12	8.27441	7.56e-10	8.22e-05	1.62317
rs11231713	SLC22A12	8.27441	7.56e-10	8.22e-05	1.62317
rs112275221	SLC22A12	8.27441	7.56e-10	8.22e-05	1.62317
rs4656284	FCRL5	8.26591	7.75e-10	8.22e-05	7.0271
rs11264971	FCRL5	8.26591	7.75e-10	8.22e-05	7.0271
rs35430171	FCRL5	8.26591	7.75e-10	8.22e-05	7.0271
rs10908649	FCRL5	8.26591	7.75e-10	8.22e-05	7.0271
rs17678931	FCRL5	8.26591	7.75e-10	8.22e-05	7.0271
rs17627697	FCRL5	8.26591	7.75e-10	8.22e-05	7.0271
rs12743313	FCRL5	8.26591	7.75e-10	8.22e-05	7.0271
rs1321647	FCRL5	8.26591	7.75e-10	8.22e-05	7.0271
rs4656286	FCRL5	8.26591	7.75e-10	8.22e-05	7.0271
rs57525598	FCRL5	8.26591	7.75e-10	8.22e-05	7.0271
rs58605957	FCRL5	8.26591	7.75e-10	8.22e-05	7.0271
rs12239443	FCRL5	8.26591	7.75e-10	8.22e-05	7.0271
rs34616883	FCRL5	8.26591	7.75e-10	8.22e-05	7.0271
rs10489830	FCRL5	8.26591	7.75e-10	8.22e-05	7.0271
rs17679278	FCRL5	8.26591	7.75e-10	8.22e-05	7.0271
rs12747451	FCRL5	8.26591	7.75e-10	8.22e-05	7.0271
rs12738597	FCRL5	8.26591	7.75e-10	8.22e-05	7.0271
rs12742451	FCRL5	8.26591	7.75e-10	8.22e-05	7.0271
rs12725399	FCRL5	8.26591	7.75e-10	8.22e-05	7.0271
rs12743143	FCRL5	8.26591	7.75e-10	8.22e-05	7.0271
rs12725721	FCRL5	8.26591	7.75e-10	8.22e-05	7.0271
rs34199939	FCRL5	8.26591	7.75e-10	8.22e-05	7.0271
rs12132792	FCRL5	8.26591	7.75e-10	8.22e-05	7.0271
rs12143038	FCRL5	8.26591	7.75e-10	8.22e-05	7.0271
rs2188107	FCRL5	8.26591	7.75e-10	8.22e-05	7.0271
rs7525550	FCRL5	8.26591	7.75e-10	8.22e-05	7.0271
rs35321102	FCRL5	8.26591	7.75e-10	8.22e-05	7.0271
rs77065050	FCRL5	8.26591	7.75e-10	8.22e-05	7.0271
rs140814821	FCRL5	8.26591	7.75e-10	8.22e-05	7.0271
rs144642104	FCRL5	8.26591	7.75e-10	8.22e-05	7.0271
rs2201059	FCRL5	8.26591	7.75e-10	8.22e-05	7.0271
rs66946798	FCRL5	8.26591	7.75e-10	8.22e-05	7.0271
rs12136971	FCRL5	8.26591	7.75e-10	8.22e-05	7.0271
rs12144696	FCRL5	8.26591	7.75e-10	8.22e-05	7.0271
rs12133777	FCRL5	8.26591	7.75e-10	8.22e-05	7.0271
rs12145637	FCRL5	8.26591	7.75e-10	8.22e-05	7.0271
rs12134692	FCRL5	8.26591	7.75e-10	8.22e-05	7.0271
rs12136746	FCRL5	8.26591	7.75e-10	8.22e-05	7.0271
rs1342940	FCRL5	8.26591	7.75e-10	8.22e-05	7.0271
rs1342939	FCRL5	8.26591	7.75e-10	8.22e-05	7.0271
rs1342938	FCRL5	8.26591	7.75e-10	8.22e-05	7.0271
rs1342937	FCRL5	8.26591	7.75e-10	8.22e-05	7.0271
rs4628505	FCRL5	8.26591	7.75e-10	8.22e-05	7.0271
rs4644490	FCRL5	8.26591	7.75e-10	8.22e-05	7.0271
rs1546064	FCRL5	8.26591	7.75e-10	8.22e-05	7.0271
rs12119297	FCRL5	8.26591	7.75e-10	8.22e-05	7.0271
rs12141449	FCRL5	8.26591	7.75e-10	8.22e-05	7.0271
rs12139611	FCRL5	8.26591	7.75e-10	8.22e-05	7.0271
rs12138872	FCRL5	8.26591	7.75e-10	8.22e-05	7.0271
rs6672590	FCRL5	8.26591	7.75e-10	8.22e-05	7.0271
rs6660236	FCRL5	8.26591	7.75e-10	8.22e-05	7.0271
rs61034754	FCRL5	8.26591	7.75e-10	8.22e-05	7.0271
rs1907467	FCRL5	8.26591	7.75e-10	8.22e-05	7.0271
rs1578760	FCRL5	8.26591	7.75e-10	8.22e-05	7.0271
rs1578759	FCRL5	8.26591	7.75e-10	8.22e-05	7.0271
rs7540866	FCRL5	8.26591	7.75e-10	8.22e-05	7.0271
rs1119029	FCRL5	8.26591	7.75e-10	8.22e-05	7.0271
rs57472964	FCRL5	8.26591	7.75e-10	8.22e-05	7.0271
rs1418841	FCRL5	8.26591	7.75e-10	8.22e-05	7.0271
rs7418542	FCRL5	8.26591	7.75e-10	8.22e-05	7.0271
rs6692530	FCRL5	8.26591	7.75e-10	8.22e-05	7.0271
rs13376086	FCRL5	8.26591	7.75e-10	8.22e-05	7.0271
rs977384	FCRL5	8.26591	7.75e-10	8.22e-05	7.0271
rs6427437	FCRL5	8.26591	7.75e-10	8.22e-05	7.0271
rs34443037	FCRL5	8.26591	7.75e-10	8.22e-05	7.0271
rs1342942	FCRL5	8.26591	7.75e-10	8.22e-05	7.0271
rs59542663	FCRL5	8.26591	7.75e-10	8.22e-05	7.0271
rs12729052	FCRL5	8.26591	7.75e-10	8.22e-05	7.0271
rs35053382	FCRL5	8.26591	7.75e-10	8.22e-05	7.0271
rs12122595	FCRL5	8.26591	7.75e-10	8.22e-05	7.0271
rs58914988	FCRL5	8.26591	7.75e-10	8.22e-05	7.0271
rs56937999	FCRL5	8.26591	7.75e-10	8.22e-05	7.0271
rs56125590	FCRL5	8.26591	7.75e-10	8.22e-05	7.0271
rs2220630	FCRL5	8.26591	7.75e-10	8.22e-05	7.0271
rs12142715	FCRL5	8.26591	7.75e-10	8.22e-05	7.0271
rs12125990	FCRL5	8.26591	7.75e-10	8.22e-05	7.0271
rs12118413	FCRL5	8.26591	7.75e-10	8.22e-05	7.0271
rs12127971	FCRL5	8.26591	7.75e-10	8.22e-05	7.0271
rs59524892	FCRL5	8.26591	7.75e-10	8.22e-05	7.0271
rs67317531	FCRL5	8.26591	7.75e-10	8.22e-05	7.0271
rs34959155	FCRL5	8.26591	7.75e-10	8.22e-05	7.0271
rs34246317	FCRL5	8.26591	7.75e-10	8.22e-05	7.0271
rs35504011	FCRL5	8.26591	7.75e-10	8.22e-05	7.0271
rs35963645	FCRL5	8.26591	7.75e-10	8.22e-05	7.0271
rs1388267	FCRL5	8.26591	7.75e-10	8.22e-05	7.0271
rs35358362	FCRL5	8.26591	7.75e-10	8.22e-05	7.0271
rs17628749	FCRL5	8.26591	7.75e-10	8.22e-05	7.0271
rs2213946	FCRL5	8.26591	7.75e-10	8.22e-05	7.0271
rs12728815	FCRL5	8.26591	7.75e-10	8.22e-05	7.0271
rs61842425	UBE2V2P1	8.26584	7.75e-10	8.22e-05	0.455152
rs72850976	MUC5AC	8.2615	7.85e-10	8.22e-05	7.34476
rs56311539	MUC5AC	8.2615	7.85e-10	8.22e-05	7.34476
rs72850978	MUC5AC	8.2615	7.85e-10	8.22e-05	7.34476
rs74583240	MUC5AC	8.2615	7.85e-10	8.22e-05	7.34476
rs72850979	MUC5AC	8.2615	7.85e-10	8.22e-05	7.34476
rs111418711	MUC5AC	8.2615	7.85e-10	8.22e-05	7.34476
rs111457219	MUC5AC	8.2615	7.85e-10	8.22e-05	7.34476
rs142314057	MUC5AC	8.2615	7.85e-10	8.22e-05	7.34476
rs72850974	MUC5AC	8.25707	7.95e-10	8.22e-05	7.3372
rs72850975	MUC5AC	8.25707	7.95e-10	8.22e-05	7.3372
rs62435712	MTND4P13	8.25625	7.97e-10	8.22e-05	0.528801
rs13205508	MTND4P13	8.25625	7.97e-10	8.22e-05	0.528801
rs9397706	MTND4P13	8.25625	7.97e-10	8.22e-05	0.528801
rs722426	MTND4P13	8.25625	7.97e-10	8.22e-05	0.528801
rs77637887	LINC01046	8.25351	8.03e-10	8.22e-05	0.379973
rs75816583	LINC01046	8.25351	8.03e-10	8.22e-05	0.379973
rs2497792	UBE2V2P1	8.24851	8.15e-10	8.22e-05	0.467293
rs2487665	ADAM30	8.24812	8.16e-10	8.22e-05	0.275463
rs2487666	ADAM30	8.24812	8.16e-10	8.22e-05	0.275463
rs74844651	ADAM30	8.24812	8.16e-10	8.22e-05	0.275463
rs59788152	ADAM30	8.24812	8.16e-10	8.22e-05	0.275463
rs4363463	ADAM30	8.24812	8.16e-10	8.22e-05	0.275463
rs947426	ADAM30	8.24812	8.16e-10	8.22e-05	0.275463
rs74614710	ADAM30	8.24812	8.16e-10	8.22e-05	0.275463
rs11803576	ADAM30	8.24812	8.16e-10	8.22e-05	0.275463
rs7519338	ADAM30	8.24812	8.16e-10	8.22e-05	0.275463
rs61692910	ADAM30	8.24812	8.16e-10	8.22e-05	0.275463
rs75883995	ADAM30	8.24812	8.16e-10	8.22e-05	0.275463
rs74112521	ADAM30	8.24812	8.16e-10	8.22e-05	0.275463
rs74972047	ADAM30	8.24812	8.16e-10	8.22e-05	0.275463
rs77587496	ADAM30	8.24812	8.16e-10	8.22e-05	0.275463
rs11804684	ADAM30	8.24812	8.16e-10	8.22e-05	0.275463
rs1109641	ADAM30	8.24812	8.16e-10	8.22e-05	0.275463
rs145968474	RN7SL621P	8.24202	8.3e-10	8.35e-05	1.53486
rs183641356	RN7SL597P	8.24042	8.34e-10	8.37e-05	1.25892
rs9397704	MTND4P13	8.23658	8.44e-10	8.45e-05	0.528014
rs947939	SLC22A12	8.21668	8.94e-10	8.9e-05	1.62076
rs2186572	SLC22A12	8.21668	8.94e-10	8.9e-05	1.62076
rs2092418	MTND4P13	8.21646	8.94e-10	8.9e-05	0.527193
rs79630053	PABPC4	8.2074	9.18e-10	9.12e-05	22.9816
rs149976105	NOX5	8.20609	9.21e-10	9.14e-05	7.88373
rs7898685	ADIPOR1P1	8.19567	9.5e-10	9.4e-05	6.75684
rs1293929	MTND4P13	8.17206	1.02e-09	9.93e-05	0.508887
rs479419	CR1L	8.17034	1.02e-09	9.93e-05	8.32737
rs2785630	CR1L	8.17034	1.02e-09	9.93e-05	8.32737
rs2745940	CR1L	8.17034	1.02e-09	9.93e-05	8.32737
rs606714	CR1L	8.17034	1.02e-09	9.93e-05	8.32737
rs859561	CR1L	8.17034	1.02e-09	9.93e-05	8.32737
rs547641	CR1L	8.17034	1.02e-09	9.93e-05	8.32737
rs62576275	MIR3689B	8.16909	1.03e-09	9.93e-05	7.15741
rs55913446	MIR3689B	8.16909	1.03e-09	9.93e-05	7.15741
rs56076225	MIR3689B	8.16909	1.03e-09	9.93e-05	7.15741
rs55860236	MIR3689B	8.16909	1.03e-09	9.93e-05	7.15741
rs12006543	MIR3689B	8.16909	1.03e-09	9.93e-05	7.15741
rs1681101	SPIC	8.14572	1.1e-09	0.00010596	3.80851
rs9899694	SNORA48	8.13931	1.12e-09	0.00010596	0.988242
rs12601767	SNORA48	8.13931	1.12e-09	0.00010596	0.988242
rs7209540	SNORA48	8.13931	1.12e-09	0.00010596	0.988242
rs4791409	SNORA48	8.13931	1.12e-09	0.00010596	0.988242
rs4491592	SNORA48	8.13931	1.12e-09	0.00010596	0.988242
rs7212233	SNORA48	8.13931	1.12e-09	0.00010596	0.988242
rs7211456	SNORA48	8.13931	1.12e-09	0.00010596	0.988242
rs34212807	SNORA48	8.13931	1.12e-09	0.00010596	0.988242
rs12946706	SNORA48	8.13931	1.12e-09	0.00010596	0.988242
rs4792058	SNORA48	8.13931	1.12e-09	0.00010596	0.988242
rs35311448	SNORA48	8.13931	1.12e-09	0.00010596	0.988242
rs12284433	RNA5SP346	8.1332	1.14e-09	0.000107666	2.52124
rs61510718	ARL2BPP2	8.1262	1.16e-09	0.000108233	1.37102
rs11540301	ARL2BPP2	8.1262	1.16e-09	0.000108233	1.37102
rs113190747	ARL2BPP2	8.1262	1.16e-09	0.000108233	1.37102
rs3847835	ARL2BPP2	8.1262	1.16e-09	0.000108233	1.37102
rs74095346	ARL2BPP2	8.1262	1.16e-09	0.000108233	1.37102
rs4545704	SNORA31	8.12574	1.16e-09	0.000108233	9.49599
rs116974297	SNORA31	8.12574	1.16e-09	0.000108233	9.49599
rs147400845	SNORA31	8.12574	1.16e-09	0.000108233	9.49599
rs6675399	FCRL5	8.1253	1.16e-09	0.000108233	7.02437
rs60351230	FCRL5	8.1253	1.16e-09	0.000108233	7.02437
rs77327107	RPS19P6	8.12351	1.17e-09	0.000108607	2.1449
rs4239114	SNORA48	8.12139	1.18e-09	0.000108895	0.990585
rs4239115	SNORA48	8.12139	1.18e-09	0.000108895	0.990585
rs12284382	RNA5SP346	8.11081	1.22e-09	0.000112101	2.526
rs74095347	ARL2BPP2	8.10685	1.23e-09	0.000113204	1.37401
rs9526067	SNORA31	8.09544	1.27e-09	0.000116822	9.49222
rs60098842	BFSP1	8.09176	1.28e-09	0.000117875	12.5371
rs7688359	RNU6-1055P	8.07019	1.37e-09	0.000124651	1.07176
rs6552909	RNU6-1055P	8.07019	1.37e-09	0.000124651	1.07176
rs1542847	RNU6-1055P	8.07019	1.37e-09	0.000124651	1.07176
rs7696530	RNU6-1055P	8.07019	1.37e-09	0.000124651	1.07176
rs143035086	RNU6-145P	8.0442	1.48e-09	0.00012764	11.2868
rs12509930	RNU6-145P	8.0442	1.48e-09	0.00012764	11.2868
rs12513013	RNU6-145P	8.0442	1.48e-09	0.00012764	11.2868
rs62300916	RNU6-145P	8.0442	1.48e-09	0.00012764	11.2868
rs11938697	RNU6-145P	8.0442	1.48e-09	0.00012764	11.2868
rs10033553	RNU6-145P	8.0442	1.48e-09	0.00012764	11.2868
rs6532501	RNU6-145P	8.0442	1.48e-09	0.00012764	11.2868
rs4446341	RNU6-145P	8.0442	1.48e-09	0.00012764	11.2868
rs55706050	RNU6-145P	8.0442	1.48e-09	0.00012764	11.2868
rs17322390	RNU6-145P	8.0442	1.48e-09	0.00012764	11.2868
rs17256523	RNU6-145P	8.0442	1.48e-09	0.00012764	11.2868
rs7687143	RNU6-145P	8.0442	1.48e-09	0.00012764	11.2868
rs62300921	RNU6-145P	8.0442	1.48e-09	0.00012764	11.2868
rs62300922	RNU6-145P	8.0442	1.48e-09	0.00012764	11.2868
rs62300923	RNU6-145P	8.0442	1.48e-09	0.00012764	11.2868
rs4504283	RNU6-145P	8.0442	1.48e-09	0.00012764	11.2868
rs6820832	RNU6-145P	8.0442	1.48e-09	0.00012764	11.2868
rs62300927	RNU6-145P	8.0442	1.48e-09	0.00012764	11.2868
rs56281442	RNU6-145P	8.0442	1.48e-09	0.00012764	11.2868
rs6532513	RNU6-145P	8.0442	1.48e-09	0.00012764	11.2868
rs4859697	RNU6-145P	8.0442	1.48e-09	0.00012764	11.2868
rs4330370	RNU6-145P	8.0442	1.48e-09	0.00012764	11.2868
rs4346667	RNU6-145P	8.0442	1.48e-09	0.00012764	11.2868
rs4337756	RNU6-145P	8.0442	1.48e-09	0.00012764	11.2868
rs10003456	RNU6-145P	8.0442	1.48e-09	0.00012764	11.2868
rs6819112	RNU6-145P	8.0442	1.48e-09	0.00012764	11.2868
rs4859702	RNU6-145P	8.0442	1.48e-09	0.00012764	11.2868
rs10019686	RNU6-145P	8.0442	1.48e-09	0.00012764	11.2868
rs4859704	RNU6-145P	8.0442	1.48e-09	0.00012764	11.2868
rs4859705	RNU6-145P	8.0442	1.48e-09	0.00012764	11.2868
rs7680223	RNU6-145P	8.0442	1.48e-09	0.00012764	11.2868
rs2342376	VGLL4	8.03431	1.52e-09	0.000130309	24.1524
rs2600087	VGLL4	8.03431	1.52e-09	0.000130309	24.1524
rs2600078	VGLL4	8.03431	1.52e-09	0.000130309	24.1524
rs2655297	VGLL4	8.03431	1.52e-09	0.000130309	24.1524
rs2581219	VGLL4	8.03431	1.52e-09	0.000130309	24.1524
rs62424765	LINC01013	7.96386	1.87e-09	0.000159832	7.94747
rs2492077	UBE2V1P8	7.92159	2.11e-09	0.000180016	1.26187
rs2991349	UBE2V1P8	7.92159	2.11e-09	0.000180016	1.26187
rs747459	UBE2V1P8	7.92159	2.11e-09	0.000180016	1.26187
rs1416435	LMX1A	7.89354	2.29e-09	0.000194816	4.13999
rs61801178	LMX1A	7.89354	2.29e-09	0.000194816	4.13999
rs35626258	CAMK1G	7.87754	2.4e-09	0.000203851	18.9165
rs188971119	RN7SL123P	7.81799	2.86e-09	0.000242445	3.74766
rs78187995	RNU7-6P	7.78426	3.16e-09	0.000264732	3.39494
rs8114333	BFSP1	7.78111	3.19e-09	0.000264732	12.2873
rs8114433	BFSP1	7.78111	3.19e-09	0.000264732	12.2873
rs9680023	BFSP1	7.78111	3.19e-09	0.000264732	12.2873
rs8122774	BFSP1	7.78111	3.19e-09	0.000264732	12.2873
rs60911827	BFSP1	7.78111	3.19e-09	0.000264732	12.2873
rs60738877	BFSP1	7.78111	3.19e-09	0.000264732	12.2873
rs57508015	BFSP1	7.78111	3.19e-09	0.000264732	12.2873
rs1009545	BFSP1	7.78111	3.19e-09	0.000264732	12.2873
rs60535649	BFSP1	7.78111	3.19e-09	0.000264732	12.2873
rs7275108	BFSP1	7.78111	3.19e-09	0.000264732	12.2873
rs6081007	BFSP1	7.78111	3.19e-09	0.000264732	12.2873
rs59250128	BFSP1	7.78111	3.19e-09	0.000264732	12.2873
rs72916607	IGKV2-4	7.77313	3.27e-09	0.000269339	17.608
rs59592283	IGKV2-4	7.77313	3.27e-09	0.000269339	17.608
rs80324166	IGKV2-4	7.77313	3.27e-09	0.000269339	17.608
rs115721329	IGKV2-4	7.77313	3.27e-09	0.000269339	17.608
rs144513294	MIR2110	7.74232	3.58e-09	0.000293575	6.21763
rs141520886	MIR2110	7.74232	3.58e-09	0.000293575	6.21763
rs151029057	MIR2110	7.74232	3.58e-09	0.000293575	6.21763
rs4585092	RNU7-6P	7.70508	3.99e-09	0.000327177	2.99441
rs76551115	BFSP1	7.70084	4.04e-09	0.000327237	12.9469
rs7271083	BFSP1	7.70084	4.04e-09	0.000327237	12.9469
rs76149907	BFSP1	7.70084	4.04e-09	0.000327237	12.9469
rs60669294	BFSP1	7.70084	4.04e-09	0.000327237	12.9469
rs28475347	BFSP1	7.70084	4.04e-09	0.000327237	12.9469
rs117802384	BFSP1	7.70084	4.04e-09	0.000327237	12.9469
rs4261772	BFSP1	7.70084	4.04e-09	0.000327237	12.9469
rs62205102	BFSP1	7.70084	4.04e-09	0.000327237	12.9469
rs2936432	LIX1	7.68069	4.29e-09	0.000346788	19.7005
rs117840554	OR2T6	7.66662	4.47e-09	0.000360964	0.455871
rs9658391	NOS1	7.66266	4.53e-09	0.000363002	31.7764
rs9658388	NOS1	7.66266	4.53e-09	0.000363002	31.7764
rs71469794	NOS1	7.66266	4.53e-09	0.000363002	31.7764
rs34287548	NOS1	7.66266	4.53e-09	0.000363002	31.7764
rs78298965	LIX1	7.65774	4.59e-09	0.000367769	19.7099
rs6091494	RNU7-6P	7.65677	4.6e-09	0.000368266	2.99517
rs76031485	NOX5	7.63762	4.87e-09	0.000382219	7.23306
rs78374954	NOX5	7.63762	4.87e-09	0.000382219	7.23306
rs116874380	NOX5	7.63762	4.87e-09	0.000382219	7.23306
rs77172341	NOX5	7.63762	4.87e-09	0.000382219	7.23306
rs75140940	NOX5	7.63762	4.87e-09	0.000382219	7.23306
rs181624288	NOX5	7.63762	4.87e-09	0.000382219	7.23306
rs77537584	NOX5	7.63762	4.87e-09	0.000382219	7.23306
rs76233939	NOX5	7.63762	4.87e-09	0.000382219	7.23306
rs117335996	NOX5	7.63762	4.87e-09	0.000382219	7.23306
rs117622438	NOX5	7.63762	4.87e-09	0.000382219	7.23306
rs116998884	NOX5	7.63762	4.87e-09	0.000382219	7.23306
rs77008099	NOX5	7.63762	4.87e-09	0.000382219	7.23306
rs117648392	NOX5	7.63762	4.87e-09	0.000382219	7.23306
rs10136745	SERPINA13P	7.63672	4.89e-09	0.000382678	0.302557
rs11918617	RPL6P9	7.62951	4.99e-09	0.000388627	2.25878
rs7622953	RPL6P9	7.62951	4.99e-09	0.000388627	2.25878
rs11708802	RPL6P9	7.62951	4.99e-09	0.000388627	2.25878
rs36088833	RPL6P9	7.62951	4.99e-09	0.000388627	2.25878
rs116948797	SNORD115-20	7.58962	5.62e-09	0.000436763	5.17781
rs145291401	MFNG	7.58069	5.77e-09	0.000447821	15.7489
rs67286312	TMPRSS7	7.55476	6.23e-09	0.00048113	1.49563
rs67068601	TMPRSS7	7.55476	6.23e-09	0.00048113	1.49563
rs116832756	FOXA2	7.55454	6.23e-09	0.00048113	0.30278
rs149342549	FOXA2	7.55454	6.23e-09	0.00048113	0.30278
rs1072889	NOX5	7.5338	6.63e-09	0.000504472	7.19443
rs143629936	NOX5	7.5338	6.63e-09	0.000504472	7.19443
rs77735352	NOX5	7.5338	6.63e-09	0.000504472	7.19443
rs78754204	NOX5	7.5338	6.63e-09	0.000504472	7.19443
rs75309342	NOX5	7.5338	6.63e-09	0.000504472	7.19443
rs75783302	NOX5	7.5338	6.63e-09	0.000504472	7.19443
rs76030678	NOX5	7.5338	6.63e-09	0.000504472	7.19443
rs868115	NOX5	7.5338	6.63e-09	0.000504472	7.19443
rs74419511	NOX5	7.5338	6.63e-09	0.000504472	7.19443
rs74518103	CBX1P3	7.52798	6.75e-09	0.000504472	2.73881
rs41264037	CBX1P3	7.52798	6.75e-09	0.000504472	2.73881
rs114439953	CBX1P3	7.52798	6.75e-09	0.000504472	2.73881
rs142585944	CBX1P3	7.52798	6.75e-09	0.000504472	2.73881
rs138659725	CBX1P3	7.52798	6.75e-09	0.000504472	2.73881
rs11700173	SNORA51	7.52511	6.8e-09	0.000504472	1.49485
rs2281316	SNORA51	7.52511	6.8e-09	0.000504472	1.49485
rs34845465	SNORA51	7.52511	6.8e-09	0.000504472	1.49485
rs35985906	SNORA51	7.52511	6.8e-09	0.000504472	1.49485
rs4314064	SNORA51	7.52511	6.8e-09	0.000504472	1.49485
rs6051378	SNORA51	7.52511	6.8e-09	0.000504472	1.49485
rs6084165	SNORA51	7.52511	6.8e-09	0.000504472	1.49485
rs112419947	SNORA51	7.52511	6.8e-09	0.000504472	1.49485
rs35895982	SNORA51	7.52511	6.8e-09	0.000504472	1.49485
rs6051381	SNORA51	7.52511	6.8e-09	0.000504472	1.49485
rs6037398	SNORA51	7.52511	6.8e-09	0.000504472	1.49485
rs35014305	SNORA51	7.52511	6.8e-09	0.000504472	1.49485
rs6037402	SNORA51	7.52511	6.8e-09	0.000504472	1.49485
rs6037403	SNORA51	7.52511	6.8e-09	0.000504472	1.49485
rs11612499	OR7E47P	7.50695	7.18e-09	0.000531094	23.3374
rs111429440	SPACA1	7.50546	7.21e-09	0.000531094	0.516557
rs59698344	SPACA1	7.50546	7.21e-09	0.000531094	0.516557
rs73499719	SPACA1	7.50546	7.21e-09	0.000531094	0.516557
rs58260165	SPACA1	7.50546	7.21e-09	0.000531094	0.516557
rs79505898	SPACA1	7.49554	7.43e-09	0.00054322	0.515118
rs79948959	SPACA1	7.49554	7.43e-09	0.00054322	0.515118
rs58278666	SPACA1	7.49554	7.43e-09	0.00054322	0.515118
rs117728805	SPACA1	7.49554	7.43e-09	0.00054322	0.515118
rs74919739	SPACA1	7.49554	7.43e-09	0.00054322	0.515118
rs7904562	ADIPOR1P1	7.45299	8.43e-09	0.000615739	6.13559
rs80283126	CBX1P3	7.4464	8.6e-09	0.000622774	2.71556
rs77057436	CBX1P3	7.4464	8.6e-09	0.000622774	2.71556
rs114602762	CBX1P3	7.4464	8.6e-09	0.000622774	2.71556
rs116385203	CBX1P3	7.4464	8.6e-09	0.000622774	2.71556
rs41308377	CBX1P3	7.4464	8.6e-09	0.000622774	2.71556
rs139025601	CBX1P3	7.4464	8.6e-09	0.000622774	2.71556
rs11594375	ADIPOR1P1	7.43854	8.8e-09	0.000633212	6.12717
rs59781699	ADIPOR1P1	7.43854	8.8e-09	0.000633212	6.12717
rs16921796	ADIPOR1P1	7.43854	8.8e-09	0.000633212	6.12717
rs72793090	ADIPOR1P1	7.43854	8.8e-09	0.000633212	6.12717
rs140323651	ADIPOR1P1	7.43854	8.8e-09	0.000633212	6.12717
rs11722508	RNU6-33P	7.4331	8.95e-09	0.000642682	16.4884
rs10157718	RPL35P1	7.42361	9.2e-09	0.000653811	3.12038
rs17767729	SNORD115-1	7.42282	9.23e-09	0.000653811	3.51756
rs1969309	SNORD115-1	7.42282	9.23e-09	0.000653811	3.51756
rs145755798	SNORD115-1	7.42282	9.23e-09	0.000653811	3.51756
rs74812650	SNORD115-1	7.42282	9.23e-09	0.000653811	3.51756
rs11856250	SNORD115-1	7.42282	9.23e-09	0.000653811	3.51756
rs2102002	SNORD115-1	7.42282	9.23e-09	0.000653811	3.51756
rs138551335	SNORD115-1	7.42282	9.23e-09	0.000653811	3.51756
rs78549075	SNORD115-1	7.42282	9.23e-09	0.000653811	3.51756
rs116396093	SNORD115-1	7.42282	9.23e-09	0.000653811	3.51756
rs7648885	RPL6P9	7.42034	9.29e-09	0.000657771	2.23867
rs144127998	CBX1P3	7.41628	9.41e-09	0.000664894	2.65267
rs6130367	HNF4A	7.40556	9.71e-09	0.000675306	0.46449
rs6124557	HNF4A	7.40556	9.71e-09	0.000675306	0.46449
rs6130369	HNF4A	7.40556	9.71e-09	0.000675306	0.46449
rs6130372	HNF4A	7.40556	9.71e-09	0.000675306	0.46449
rs6103300	HNF4A	7.40556	9.71e-09	0.000675306	0.46449
rs6103303	HNF4A	7.40556	9.71e-09	0.000675306	0.46449
rs6103304	HNF4A	7.40556	9.71e-09	0.000675306	0.46449
rs6130376	HNF4A	7.40556	9.71e-09	0.000675306	0.46449
rs6103308	HNF4A	7.40556	9.71e-09	0.000675306	0.46449
rs6130383	HNF4A	7.40556	9.71e-09	0.000675306	0.46449
rs12315434	RN7SKP65	7.4045	9.74e-09	0.000675306	3.05597
rs11614506	RN7SKP65	7.4045	9.74e-09	0.000675306	3.05597
rs138243989	SPACA1	7.40442	9.75e-09	0.000675306	0.513161
rs75815464	SPACA1	7.40442	9.75e-09	0.000675306	0.513161
rs74452336	SPACA1	7.40442	9.75e-09	0.000675306	0.513161
rs138712293	CBX1P3	7.40153	9.83e-09	0.000678496	2.71807
rs148158641	CBX1P3	7.40153	9.83e-09	0.000678496	2.71807
rs114185541	CBX1P3	7.40153	9.83e-09	0.000678496	2.71807
rs55958808	IGHD1-20	7.37099	1.08e-08	0.00074229	0.878707
rs7218352	RN7SL454P	7.36866	1.08e-08	0.000744103	2.68863
rs74783061	FCRL1	7.36853	1.08e-08	0.000744103	5.94822
rs11114165	SYT1	7.36757	1.09e-08	0.000744103	26.3476
rs12300306	SYT1	7.36757	1.09e-08	0.000744103	26.3476
rs10862006	SYT1	7.36757	1.09e-08	0.000744103	26.3476
rs12301111	SYT1	7.36757	1.09e-08	0.000744103	26.3476
rs4796660	KRTAP4-12	7.36266	1.1e-08	0.000750256	6.15125
rs4796658	KRTAP4-12	7.36266	1.1e-08	0.000750256	6.15125
rs7216584	KRTAP4-12	7.36266	1.1e-08	0.000750256	6.15125
rs12940342	KRTAP4-12	7.36266	1.1e-08	0.000750256	6.15125
rs7225447	KRTAP4-12	7.36266	1.1e-08	0.000750256	6.15125
rs67391975	RN7SL454P	7.34752	1.16e-08	0.000783957	2.68276
rs6478654	CRB2	7.33683	1.19e-08	0.000799723	7.82186
rs78328927	PDGFD	7.33264	1.21e-08	0.000799723	44.1074
rs117295282	PDGFD	7.33264	1.21e-08	0.000799723	44.1074
rs115817632	PDGFD	7.33264	1.21e-08	0.000799723	44.1074
rs148883465	PDGFD	7.33264	1.21e-08	0.000799723	44.1074
rs7122383	PDGFD	7.33264	1.21e-08	0.000799723	44.1074
rs193260741	PDGFD	7.33264	1.21e-08	0.000799723	44.1074
rs77838693	PDGFD	7.33264	1.21e-08	0.000799723	44.1074
rs79840969	PDGFD	7.33264	1.21e-08	0.000799723	44.1074
rs114250865	PDGFD	7.33264	1.21e-08	0.000799723	44.1074
rs73600055	PDGFD	7.33264	1.21e-08	0.000799723	44.1074
rs17101677	PDGFD	7.33264	1.21e-08	0.000799723	44.1074
rs75064049	PDGFD	7.33264	1.21e-08	0.000799723	44.1074
rs550844	PDGFD	7.33264	1.21e-08	0.000799723	44.1074
rs574739	PDGFD	7.33264	1.21e-08	0.000799723	44.1074
rs147540241	PDGFD	7.33264	1.21e-08	0.000799723	44.1074
rs191187513	PDGFD	7.33264	1.21e-08	0.000799723	44.1074
rs1711769	PDGFD	7.33264	1.21e-08	0.000799723	44.1074
rs78085096	PDGFD	7.33264	1.21e-08	0.000799723	44.1074
rs150892454	SPCS2P1	7.33239	1.21e-08	0.000799723	2.66098
rs17030448	SLC17A8	7.319	1.26e-08	0.000831354	2.64018
rs72843945	KRTAP5-6	7.31827	1.26e-08	0.000832131	1.4832
rs2527041	RAD23BP2	7.31341	1.28e-08	0.000839142	0.933224
rs2527042	RAD23BP2	7.31341	1.28e-08	0.000839142	0.933224
rs13310469	RAD23BP2	7.31341	1.28e-08	0.000839142	0.933224
rs78907351	RNU7-6P	7.31214	1.28e-08	0.000839142	3.13382
rs3810538	RNU7-6P	7.31214	1.28e-08	0.000839142	3.13382
rs2224127	RNU7-6P	7.31214	1.28e-08	0.000839142	3.13382
rs78926043	RNU7-6P	7.31214	1.28e-08	0.000839142	3.13382
rs10229085	ATP5F1P2	7.31106	1.29e-08	0.000839142	0.79778
rs73718860	ATP5F1P2	7.30886	1.3e-08	0.000839142	0.794165
rs10241595	ATP5F1P2	7.30886	1.3e-08	0.000839142	0.794165
rs79100961	ATP5F1P2	7.30886	1.3e-08	0.000839142	0.794165
rs10254687	ATP5F1P2	7.30886	1.3e-08	0.000839142	0.794165
rs10249825	ATP5F1P2	7.30886	1.3e-08	0.000839142	0.794165
rs10240373	ATP5F1P2	7.30886	1.3e-08	0.000839142	0.794165
rs4416764	ATP5F1P2	7.30886	1.3e-08	0.000839142	0.794165
rs10261204	ATP5F1P2	7.30886	1.3e-08	0.000839142	0.794165
rs78789060	PNLIP	7.28664	1.39e-08	0.00089577	0.218252
rs75323304	ATP5F1P2	7.26766	1.47e-08	0.000947022	0.792268
rs76085728	KRTAP5-6	7.25234	1.54e-08	0.000987926	1.48432
rs12291776	KRTAP5-6	7.25234	1.54e-08	0.000987926	1.48432
rs35241556	KRTAP5-6	7.25234	1.54e-08	0.000987926	1.48432
rs16921773	ADIPOR1P1	7.24683	1.56e-08	0.00100316	5.92415
rs6682571	GAPDHP24	7.24345	1.58e-08	0.00101216	2.29046
rs6096928	RNU7-6P	7.23723	1.61e-08	0.00102129	3.12064
rs11697174	RNU7-6P	7.23723	1.61e-08	0.00102129	3.12064
rs6091526	RNU7-6P	7.23723	1.61e-08	0.00102129	3.12064
rs6096934	RNU7-6P	7.23723	1.61e-08	0.00102129	3.12064
rs6096935	RNU7-6P	7.23723	1.61e-08	0.00102129	3.12064
rs6096936	RNU7-6P	7.23723	1.61e-08	0.00102129	3.12064
rs112924218	RNU7-6P	7.23723	1.61e-08	0.00102129	3.12064
rs79060411	RNU7-6P	7.23723	1.61e-08	0.00102129	3.12064
rs4776236	RNU1-78P	7.23178	1.63e-08	0.00103687	0.120548
rs13084413	MIR3921	7.22503	1.67e-08	0.00103694	1.82468
rs7649862	MIR3921	7.22503	1.67e-08	0.00103694	1.82468
rs7626245	MIR3921	7.22503	1.67e-08	0.00103694	1.82468
rs13100490	MIR3921	7.22503	1.67e-08	0.00103694	1.82468
rs13096116	MIR3921	7.22503	1.67e-08	0.00103694	1.82468
rs6791889	MIR3921	7.22503	1.67e-08	0.00103694	1.82468
rs34174004	MIR3921	7.22503	1.67e-08	0.00103694	1.82468
rs62283538	MIR3921	7.22503	1.67e-08	0.00103694	1.82468
rs36077012	MIR3921	7.22503	1.67e-08	0.00103694	1.82468
rs13089461	MIR3921	7.22503	1.67e-08	0.00103694	1.82468
rs7647466	MIR3921	7.22503	1.67e-08	0.00103694	1.82468
rs62285469	MIR3921	7.22503	1.67e-08	0.00103694	1.82468
rs34081874	MIR3921	7.22503	1.67e-08	0.00103694	1.82468
rs62285476	MIR3921	7.22503	1.67e-08	0.00103694	1.82468
rs62285480	MIR3921	7.22503	1.67e-08	0.00103694	1.82468
rs13094890	MIR3921	7.22503	1.67e-08	0.00103694	1.82468
rs13096852	MIR3921	7.22503	1.67e-08	0.00103694	1.82468
rs7705299	CTXN3	7.22051	1.69e-08	0.00104986	6.12715
rs78328927	MIR4693	7.20194	1.79e-08	0.00108504	11.2143
rs117295282	MIR4693	7.20194	1.79e-08	0.00108504	11.2143
rs115817632	MIR4693	7.20194	1.79e-08	0.00108504	11.2143
rs148883465	MIR4693	7.20194	1.79e-08	0.00108504	11.2143
rs7122383	MIR4693	7.20194	1.79e-08	0.00108504	11.2143
rs193260741	MIR4693	7.20194	1.79e-08	0.00108504	11.2143
rs77838693	MIR4693	7.20194	1.79e-08	0.00108504	11.2143
rs79840969	MIR4693	7.20194	1.79e-08	0.00108504	11.2143
rs114250865	MIR4693	7.20194	1.79e-08	0.00108504	11.2143
rs73600055	MIR4693	7.20194	1.79e-08	0.00108504	11.2143
rs17101677	MIR4693	7.20194	1.79e-08	0.00108504	11.2143
rs75064049	MIR4693	7.20194	1.79e-08	0.00108504	11.2143
rs550844	MIR4693	7.20194	1.79e-08	0.00108504	11.2143
rs574739	MIR4693	7.20194	1.79e-08	0.00108504	11.2143
rs147540241	MIR4693	7.20194	1.79e-08	0.00108504	11.2143
rs191187513	MIR4693	7.20194	1.79e-08	0.00108504	11.2143
rs1711769	MIR4693	7.20194	1.79e-08	0.00108504	11.2143
rs78085096	MIR4693	7.20194	1.79e-08	0.00108504	11.2143
rs335550	GAPDHP24	7.20063	1.79e-08	0.00108504	2.27492
rs335539	GAPDHP24	7.20063	1.79e-08	0.00108504	2.27492
rs335538	GAPDHP24	7.20063	1.79e-08	0.00108504	2.27492
rs4640708	RNU6-1055P	7.19567	1.82e-08	0.00108504	0.996918
rs4862561	RNU6-1055P	7.19567	1.82e-08	0.00108504	0.996918
rs10003750	RNU6-1055P	7.19567	1.82e-08	0.00108504	0.996918
rs72663540	CASC9	7.19536	1.82e-08	0.00108504	1.91558
rs16939171	CASC9	7.19536	1.82e-08	0.00108504	1.91558
rs16939172	CASC9	7.19536	1.82e-08	0.00108504	1.91558
rs55961653	CASC9	7.19536	1.82e-08	0.00108504	1.91558
rs55815646	CASC9	7.19536	1.82e-08	0.00108504	1.91558
rs72663549	CASC9	7.19536	1.82e-08	0.00108504	1.91558
rs72663551	CASC9	7.19536	1.82e-08	0.00108504	1.91558
rs72663553	CASC9	7.19536	1.82e-08	0.00108504	1.91558
rs72663555	CASC9	7.19536	1.82e-08	0.00108504	1.91558
rs72663557	CASC9	7.19536	1.82e-08	0.00108504	1.91558
rs72663562	CASC9	7.19536	1.82e-08	0.00108504	1.91558
rs117353711	CASC9	7.19536	1.82e-08	0.00108504	1.91558
rs78855862	CASC9	7.19536	1.82e-08	0.00108504	1.91558
rs1535670	RNU6-497P	7.1914	1.84e-08	0.00109636	1.06126
rs78095637	RNU6-497P	7.19078	1.85e-08	0.00109636	1.0616
rs7266313	RNU6-497P	7.19078	1.85e-08	0.00109636	1.0616
rs10104624	MIR4471	7.1807	1.9e-08	0.00112501	0.603884
rs10099237	MIR4471	7.1807	1.9e-08	0.00112501	0.603884
rs7818948	MIR4471	7.1807	1.9e-08	0.00112501	0.603884
rs10111694	MIR4471	7.1807	1.9e-08	0.00112501	0.603884
rs12577077	RNA5SP346	7.17439	1.94e-08	0.00114527	2.24516
rs1330329	PRKACG	7.17025	1.97e-08	0.00115832	1.23669
rs12131763	FCRL5	7.16813	1.98e-08	0.00116444	7.68737
rs1548355	FCRL5	7.15614	2.05e-08	0.00119119	6.50755
rs28622940	MIR4471	7.15397	2.06e-08	0.00119119	0.601772
rs141115006	MIR4471	7.15397	2.06e-08	0.00119119	0.601772
rs113174200	MIR4471	7.15397	2.06e-08	0.00119119	0.601772
rs138516187	MIR4471	7.15397	2.06e-08	0.00119119	0.601772
rs28792460	MIR4471	7.15397	2.06e-08	0.00119119	0.601772
rs2199333	MIR4471	7.15397	2.06e-08	0.00119119	0.601772
rs12334713	MIR4471	7.15397	2.06e-08	0.00119119	0.601772
rs6989943	MIR4471	7.15397	2.06e-08	0.00119119	0.601772
rs28410444	MIR4471	7.15397	2.06e-08	0.00119119	0.601772
rs7004782	MIR4471	7.15397	2.06e-08	0.00119119	0.601772
rs144035626	MIR4471	7.15397	2.06e-08	0.00119119	0.601772
rs28884287	MIR4471	7.15397	2.06e-08	0.00119119	0.601772
rs6052100	RASSF2	7.15375	2.07e-08	0.00119119	35.4098
rs73322166	RNU6-497P	7.15361	2.07e-08	0.00119119	1.05984
rs1535671	RNU6-497P	7.15361	2.07e-08	0.00119119	1.05984
rs1016087	RNU6-497P	7.15361	2.07e-08	0.00119119	1.05984
rs73307003	RNU6-497P	7.15361	2.07e-08	0.00119119	1.05984
rs60753655	RNU6-497P	7.15361	2.07e-08	0.00119119	1.05984
rs6478655	CRB2	7.13829	2.16e-08	0.00124598	7.73859
rs147402511	RNA5SP56	7.13725	2.17e-08	0.00124852	1.05492
rs28482013	KRTAP22-2	7.13138	2.21e-08	0.00126392	0.761549
rs9981377	KRTAP22-2	7.13138	2.21e-08	0.00126392	0.761549
rs363564	KRTAP22-2	7.13138	2.21e-08	0.00126392	0.761549
rs13048334	KRTAP22-2	7.13138	2.21e-08	0.00126392	0.761549
rs2268206	KRTAP22-2	7.13138	2.21e-08	0.00126392	0.761549
rs7861578	CRB2	7.12174	2.27e-08	0.00129971	7.72166
rs11629402	TCL1A	7.11555	2.32e-08	0.00132273	4.83491
rs28708571	RPL8P2	7.11422	2.33e-08	0.00132516	0.208473
rs28708571	KRTAP19-7	7.11422	2.33e-08	0.00132516	0.696123
rs266851	MIRLET7E	7.11137	2.35e-08	0.00133515	1.11706
rs12575209	RNA5SP346	7.0787	2.59e-08	0.00144078	2.29566
rs1614419	NAV2-AS1	7.06418	2.7e-08	0.00144078	0.891203
rs1715262	NAV2-AS1	7.06418	2.7e-08	0.00144078	0.891203
rs1793012	NAV2-AS1	7.06418	2.7e-08	0.00144078	0.891203
rs1401788	NAV2-AS1	7.06393	2.71e-08	0.00144078	0.89147
rs1850874	NAV2-AS1	7.06393	2.71e-08	0.00144078	0.89147
rs1519719	NAV2-AS1	7.06393	2.71e-08	0.00144078	0.89147
rs4922987	NAV2-AS1	7.06393	2.71e-08	0.00144078	0.89147
rs4922989	NAV2-AS1	7.06393	2.71e-08	0.00144078	0.89147
rs1018338	NAV2-AS1	7.06393	2.71e-08	0.00144078	0.89147
rs2403619	NAV2-AS1	7.06393	2.71e-08	0.00144078	0.89147
rs2203893	NAV2-AS1	7.06393	2.71e-08	0.00144078	0.89147
rs11025711	NAV2-AS1	7.06393	2.71e-08	0.00144078	0.89147
rs10766716	NAV2-AS1	7.06393	2.71e-08	0.00144078	0.89147
rs1793014	NAV2-AS1	7.06393	2.71e-08	0.00144078	0.89147
rs7941620	NAV2-AS1	7.06064	2.73e-08	0.00144078	0.888872
rs1519722	NAV2-AS1	7.06064	2.73e-08	0.00144078	0.888872
rs7952174	NAV2-AS1	7.06064	2.73e-08	0.00144078	0.888872
rs34644836	NAV2-AS1	7.06	2.74e-08	0.00144078	0.888577
rs7941178	NAV2-AS1	7.06	2.74e-08	0.00144078	0.888577
rs12807095	NAV2-AS1	7.06	2.74e-08	0.00144078	0.888577
rs1715265	NAV2-AS1	7.06	2.74e-08	0.00144078	0.888577
rs2467092	NAV2-AS1	7.06	2.74e-08	0.00144078	0.888577
rs72938768	NAV2-AS1	7.06	2.74e-08	0.00144078	0.888577
rs11025710	NAV2-AS1	7.06	2.74e-08	0.00144078	0.888577
rs11025715	NAV2-AS1	7.06	2.74e-08	0.00144078	0.888577
rs11025716	NAV2-AS1	7.06	2.74e-08	0.00144078	0.888577
rs7105114	NAV2-AS1	7.06	2.74e-08	0.00144078	0.888577
rs7121671	NAV2-AS1	7.06	2.74e-08	0.00144078	0.888577
rs12363634	NAV2-AS1	7.06	2.74e-08	0.00144078	0.888577
rs12362312	NAV2-AS1	7.06	2.74e-08	0.00144078	0.888577
rs7110513	NAV2-AS1	7.06	2.74e-08	0.00144078	0.888577
rs7126356	NAV2-AS1	7.06	2.74e-08	0.00144078	0.888577
rs7121202	NAV2-AS1	7.06	2.74e-08	0.00144078	0.888577
rs7121358	NAV2-AS1	7.06	2.74e-08	0.00144078	0.888577
rs7121379	NAV2-AS1	7.06	2.74e-08	0.00144078	0.888577
rs11025717	NAV2-AS1	7.06	2.74e-08	0.00144078	0.888577
rs11025718	NAV2-AS1	7.06	2.74e-08	0.00144078	0.888577
rs11025719	NAV2-AS1	7.06	2.74e-08	0.00144078	0.888577
rs11025720	NAV2-AS1	7.06	2.74e-08	0.00144078	0.888577
rs12364532	NAV2-AS1	7.06	2.74e-08	0.00144078	0.888577
rs12363115	NAV2-AS1	7.06	2.74e-08	0.00144078	0.888577
rs12363124	NAV2-AS1	7.06	2.74e-08	0.00144078	0.888577
rs35152319	NAV2-AS1	7.06	2.74e-08	0.00144078	0.888577
rs35147996	NAV2-AS1	7.06	2.74e-08	0.00144078	0.888577
rs34803533	NAV2-AS1	7.06	2.74e-08	0.00144078	0.888577
rs1792978	NAV2-AS1	7.06	2.74e-08	0.00144078	0.888577
rs67544199	NAV2-AS1	7.06	2.74e-08	0.00144078	0.888577
rs66658422	NAV2-AS1	7.06	2.74e-08	0.00144078	0.888577
rs66496749	NAV2-AS1	7.06	2.74e-08	0.00144078	0.888577
rs67248692	NAV2-AS1	7.06	2.74e-08	0.00144078	0.888577
rs7103981	NAV2-AS1	7.06	2.74e-08	0.00144078	0.888577
rs12362793	NAV2-AS1	7.06	2.74e-08	0.00144078	0.888577
rs68058158	NAV2-AS1	7.06	2.74e-08	0.00144078	0.888577
rs67217688	NAV2-AS1	7.06	2.74e-08	0.00144078	0.888577
rs67508397	NAV2-AS1	7.06	2.74e-08	0.00144078	0.888577
rs72942746	NAV2-AS1	7.06	2.74e-08	0.00144078	0.888577
rs72942748	NAV2-AS1	7.06	2.74e-08	0.00144078	0.888577
rs66956842	NAV2-AS1	7.06	2.74e-08	0.00144078	0.888577
rs12362893	NAV2-AS1	7.06	2.74e-08	0.00144078	0.888577
rs12362885	NAV2-AS1	7.06	2.74e-08	0.00144078	0.888577
rs12364791	NAV2-AS1	7.06	2.74e-08	0.00144078	0.888577
rs12363189	NAV2-AS1	7.06	2.74e-08	0.00144078	0.888577
rs11025722	NAV2-AS1	7.06	2.74e-08	0.00144078	0.888577
rs11025724	NAV2-AS1	7.06	2.74e-08	0.00144078	0.888577
rs11025725	NAV2-AS1	7.06	2.74e-08	0.00144078	0.888577
rs11025726	NAV2-AS1	7.06	2.74e-08	0.00144078	0.888577
rs12808225	NAV2-AS1	7.06	2.74e-08	0.00144078	0.888577
rs7116390	NAV2-AS1	7.06	2.74e-08	0.00144078	0.888577
rs7116986	NAV2-AS1	7.06	2.74e-08	0.00144078	0.888577
rs11025727	NAV2-AS1	7.06	2.74e-08	0.00144078	0.888577
rs11025730	NAV2-AS1	7.06	2.74e-08	0.00144078	0.888577
rs11025733	NAV2-AS1	7.06	2.74e-08	0.00144078	0.888577
rs11025734	NAV2-AS1	7.06	2.74e-08	0.00144078	0.888577
rs11025736	NAV2-AS1	7.06	2.74e-08	0.00144078	0.888577
rs16906710	NAV2-AS1	7.06	2.74e-08	0.00144078	0.888577
rs117952463	OR8C1P	7.05874	2.75e-08	0.00144484	2.02015
rs77235070	RNA5SP404	7.05561	2.78e-08	0.00145706	0.770422
rs74234311	INHBE	7.04442	2.87e-08	0.0015024	8.02324
rs56187167	SNORD115-2	7.04414	2.87e-08	0.0015024	0.993823
rs56382577	SNORD115-2	7.04414	2.87e-08	0.0015024	0.993823
rs75489433	SNORD115-2	7.04414	2.87e-08	0.0015024	0.993823
rs58216005	VSX2	7.02965	3e-08	0.00156801	0.340103
rs72944058	MIR4300	7.02177	3.07e-08	0.00160412	1.74857
rs11690597	RPL5P7	7.00862	3.2e-08	0.00166183	7.62594
rs74417392	RPL5P7	7.00862	3.2e-08	0.00166183	7.62594
rs6731949	RPL5P7	7.00862	3.2e-08	0.00166183	7.62594
rs6746658	RPL5P7	7.00862	3.2e-08	0.00166183	7.62594
rs75446338	KRTAP19-4	7.00844	3.2e-08	0.00166183	2.81209
rs72819370	RPL13	7.00265	3.26e-08	0.00168851	38.9005
rs11070472	RNU1-78P	7.00186	3.26e-08	0.00168851	0.115851
rs2175840	RNU1-78P	7.00186	3.26e-08	0.00168851	0.115851
rs4774198	RNU1-78P	7.00186	3.26e-08	0.00168851	0.115851
rs12721489	OR2AT4	6.9981	3.3e-08	0.00170614	1.62426
rs59529964	ADIPOR1P1	6.99159	3.37e-08	0.00171806	6.0277
rs1585568	CASC9	6.99066	3.38e-08	0.00171806	2.00801
rs4735697	CASC9	6.99066	3.38e-08	0.00171806	2.00801
rs111564983	CASC9	6.99066	3.38e-08	0.00171806	2.00801
rs113066602	CASC9	6.99066	3.38e-08	0.00171806	2.00801
rs4289792	CASC9	6.99066	3.38e-08	0.00171806	2.00801
rs16939181	CASC9	6.99066	3.38e-08	0.00171806	2.00801
rs16939190	CASC9	6.99066	3.38e-08	0.00171806	2.00801
rs16939193	CASC9	6.99066	3.38e-08	0.00171806	2.00801
rs4735700	CASC9	6.99066	3.38e-08	0.00171806	2.00801
rs4735701	CASC9	6.99066	3.38e-08	0.00171806	2.00801
rs72665210	CASC9	6.99066	3.38e-08	0.00171806	2.00801
rs1381662	CASC9	6.99066	3.38e-08	0.00171806	2.00801
rs56032762	CASC9	6.99066	3.38e-08	0.00171806	2.00801
rs72665223	CASC9	6.99066	3.38e-08	0.00171806	2.00801
rs72665234	CASC9	6.99066	3.38e-08	0.00171806	2.00801
rs7163618	RNU1-78P	6.97949	3.49e-08	0.00176174	0.115549
rs17630344	RNU1-78P	6.97949	3.49e-08	0.00176174	0.115549
rs11633202	RNU1-78P	6.97949	3.49e-08	0.00176174	0.115549
rs2037050	RNU1-78P	6.97949	3.49e-08	0.00176174	0.115549
rs1520512	RNU1-78P	6.97949	3.49e-08	0.00176174	0.115549
rs62006211	RNU1-78P	6.97949	3.49e-08	0.00176174	0.115549
rs949491	RNU1-78P	6.97949	3.49e-08	0.00176174	0.115549
rs4408481	RNU1-78P	6.97949	3.49e-08	0.00176174	0.115549
rs11637965	RNU1-78P	6.97949	3.49e-08	0.00176174	0.115549
rs116635697	LINC01043	6.97052	3.59e-08	0.00179644	0.0799266
rs78518626	LINC01043	6.97052	3.59e-08	0.00179644	0.0799266
rs116884158	LINC01043	6.97052	3.59e-08	0.00179644	0.0799266
rs9603980	LINC01043	6.97052	3.59e-08	0.00179644	0.0799266
rs75753140	LINC01043	6.97052	3.59e-08	0.00179644	0.0799266
rs77958853	LINC01043	6.97052	3.59e-08	0.00179644	0.0799266
rs116179763	LINC01043	6.97052	3.59e-08	0.00179644	0.0799266
rs9603981	LINC01043	6.97052	3.59e-08	0.00179644	0.0799266
rs425283	LILRP1	6.96847	3.61e-08	0.00180105	0.648652
rs36123399	FCRL5	6.96811	3.61e-08	0.00180105	6.32212
rs10489831	FCRL5	6.96811	3.61e-08	0.00180105	6.32212
rs11264979	FCRL5	6.96811	3.61e-08	0.00180105	6.32212
rs12131165	FCRL5	6.96811	3.61e-08	0.00180105	6.32212
rs6431071	CYP4F27P	6.96719	3.62e-08	0.00180439	0.490511
rs9577398	LINC01043	6.96336	3.67e-08	0.00182368	0.0797454
rs77576168	OR9G4	6.95996	3.7e-08	0.00184075	0.172134
rs2739456	MIRLET7E	6.95896	3.72e-08	0.0018446	1.10159
rs74611473	BAMBI	6.95857	3.72e-08	0.00184508	37.4107
rs6052093	RASSF2	6.95581	3.75e-08	0.00185704	35.0338
rs6037667	RASSF2	6.95581	3.75e-08	0.00185704	35.0338
rs12771821	RNA5SP299	6.94915	3.83e-08	0.00188775	1.43133
rs12779409	RNA5SP299	6.94915	3.83e-08	0.00188775	1.43133
rs12780019	RNA5SP299	6.94915	3.83e-08	0.00188775	1.43133
rs7917007	RNA5SP299	6.94915	3.83e-08	0.00188775	1.43133
rs34119904	ADIPOR1P1	6.94606	3.86e-08	0.00189816	6.01946
rs11596452	ADIPOR1P1	6.94606	3.86e-08	0.00189816	6.01946
rs117822910	LINC01043	6.94579	3.87e-08	0.00189816	0.0796444
rs79452799	LINC01043	6.94579	3.87e-08	0.00189816	0.0796444
rs7321182	LINC01043	6.94579	3.87e-08	0.00189816	0.0796444
rs12098603	ADIPOR1P1	6.94505	3.88e-08	0.00190065	6.01861
rs7907233	ADIPOR1P1	6.94125	3.92e-08	0.0019191	6.01548
rs7087431	ADIPOR1P1	6.94125	3.92e-08	0.0019191	6.01548
rs67413873	ADIPOR1P1	6.93827	3.96e-08	0.0019238	6.01288
rs13407899	RNU6-1116P	6.93661	3.98e-08	0.0019238	0.110235
rs12541262	MIR3926-2	6.93597	3.98e-08	0.0019238	2.10951
rs12628550	RNA5SP495	6.93467	4e-08	0.0019238	1.13399
rs9608563	RNA5SP495	6.93467	4e-08	0.0019238	1.13399
rs9608564	RNA5SP495	6.93467	4e-08	0.0019238	1.13399
rs11090465	RNA5SP495	6.93467	4e-08	0.0019238	1.13399
rs11090466	RNA5SP495	6.93467	4e-08	0.0019238	1.13399
rs12628017	RNA5SP495	6.93467	4e-08	0.0019238	1.13399
rs11090467	RNA5SP495	6.93467	4e-08	0.0019238	1.13399
rs9613336	RNA5SP495	6.93467	4e-08	0.0019238	1.13399
rs12628550	CRYBA4	6.93467	4e-08	0.0019238	0.643002
rs9608563	CRYBA4	6.93467	4e-08	0.0019238	0.643002
rs9608564	CRYBA4	6.93467	4e-08	0.0019238	0.643002
rs11090465	CRYBA4	6.93467	4e-08	0.0019238	0.643002
rs11090466	CRYBA4	6.93467	4e-08	0.0019238	0.643002
rs12628017	CRYBA4	6.93467	4e-08	0.0019238	0.643002
rs11090467	CRYBA4	6.93467	4e-08	0.0019238	0.643002
rs9613336	CRYBA4	6.93467	4e-08	0.0019238	0.643002
rs6431071	FAR2P1	6.93036	4.05e-08	0.00193988	1.35358
rs59336733	OR9K2	6.92579	4.11e-08	0.00193988	0.0798439
rs181375703	OR9K2	6.92579	4.11e-08	0.00193988	0.0798439
rs61218137	OR9K2	6.92579	4.11e-08	0.00193988	0.0798439
rs78964683	OR9K2	6.92579	4.11e-08	0.00193988	0.0798439
rs60191837	OR9K2	6.92579	4.11e-08	0.00193988	0.0798439
rs61517745	OR9K2	6.92579	4.11e-08	0.00193988	0.0798439
rs61014441	OR9K2	6.92579	4.11e-08	0.00193988	0.0798439
rs78403908	OR9K2	6.92579	4.11e-08	0.00193988	0.0798439
rs74115706	LINC01043	6.92362	4.14e-08	0.00193988	0.0797107
rs144104449	GLRXP3	6.92334	4.14e-08	0.00193988	1.2694
rs7910918	MIR4293	6.91805	4.21e-08	0.00193988	5.08123
rs7087416	MIR4293	6.91805	4.21e-08	0.00193988	5.08123
rs7079377	MIR4293	6.91805	4.21e-08	0.00193988	5.08123
rs10906694	MIR4293	6.91805	4.21e-08	0.00193988	5.08123
rs10906695	MIR4293	6.91805	4.21e-08	0.00193988	5.08123
rs10906696	MIR4293	6.91805	4.21e-08	0.00193988	5.08123
rs7897858	MIR4293	6.91805	4.21e-08	0.00193988	5.08123
rs11259187	MIR4293	6.91805	4.21e-08	0.00193988	5.08123
rs7078755	MIR4293	6.91805	4.21e-08	0.00193988	5.08123
rs11259201	MIR4293	6.91805	4.21e-08	0.00193988	5.08123
rs10906703	MIR4293	6.91805	4.21e-08	0.00193988	5.08123
rs78453524	RNU6-1116P	6.91532	4.24e-08	0.00193988	0.109725
rs7932087	MUC5AC	6.90635	4.36e-08	0.00193988	6.44088
rs11041282	MUC5AC	6.90635	4.36e-08	0.00193988	6.44088
rs61867114	MUC5AC	6.90635	4.36e-08	0.00193988	6.44088
rs61867115	MUC5AC	6.90635	4.36e-08	0.00193988	6.44088
rs61867116	MUC5AC	6.90635	4.36e-08	0.00193988	6.44088
rs11041287	MUC5AC	6.90635	4.36e-08	0.00193988	6.44088
rs16927579	MUC5AC	6.90635	4.36e-08	0.00193988	6.44088
rs61867117	MUC5AC	6.90635	4.36e-08	0.00193988	6.44088
rs61867118	MUC5AC	6.90635	4.36e-08	0.00193988	6.44088
rs7948014	MUC5AC	6.90635	4.36e-08	0.00193988	6.44088
rs1398255	MUC5AC	6.90635	4.36e-08	0.00193988	6.44088
rs11041314	MUC5AC	6.90635	4.36e-08	0.00193988	6.44088
rs11041323	MUC5AC	6.90635	4.36e-08	0.00193988	6.44088
rs882880	MUC5AC	6.90635	4.36e-08	0.00193988	6.44088
rs10839771	MUC5AC	6.90635	4.36e-08	0.00193988	6.44088
rs10839772	MUC5AC	6.90635	4.36e-08	0.00193988	6.44088
rs34835334	OR9K2	6.90346	4.4e-08	0.00193988	0.0818423
rs2371093	OR9K2	6.90346	4.4e-08	0.00193988	0.0818423
rs1320020	OR9K2	6.90346	4.4e-08	0.00193988	0.0818423
rs937758	OR9K2	6.90346	4.4e-08	0.00193988	0.0818423
rs35305186	OR9K2	6.90346	4.4e-08	0.00193988	0.0818423
rs35020474	OR9K2	6.90346	4.4e-08	0.00193988	0.0818423
rs17808641	OR9K2	6.90346	4.4e-08	0.00193988	0.0818423
rs12826084	OR9K2	6.90346	4.4e-08	0.00193988	0.0818423
rs7301392	OR9K2	6.90346	4.4e-08	0.00193988	0.0818423
rs7482841	MUC5AC	6.89522	4.51e-08	0.00193988	6.42508
rs10839742	MUC5AC	6.89522	4.51e-08	0.00193988	6.42508
rs11041233	MUC5AC	6.89522	4.51e-08	0.00193988	6.42508
rs7952363	MUC5AC	6.89522	4.51e-08	0.00193988	6.42508
rs7941286	MUC5AC	6.89522	4.51e-08	0.00193988	6.42508
rs11041240	MUC5AC	6.89522	4.51e-08	0.00193988	6.42508
rs11041252	MUC5AC	6.89522	4.51e-08	0.00193988	6.42508
rs60899033	KRT8P50	6.89353	4.53e-08	0.00193988	11.2458
rs2497800	UBE2V2P1	6.89094	4.57e-08	0.00193988	0.407318
rs2497804	UBE2V2P1	6.89094	4.57e-08	0.00193988	0.407318
rs2488152	UBE2V2P1	6.89094	4.57e-08	0.00193988	0.407318
rs2497808	UBE2V2P1	6.89094	4.57e-08	0.00193988	0.407318
rs2497809	UBE2V2P1	6.89094	4.57e-08	0.00193988	0.407318
rs2497810	UBE2V2P1	6.89094	4.57e-08	0.00193988	0.407318
rs2488156	UBE2V2P1	6.89094	4.57e-08	0.00193988	0.407318
rs2497812	UBE2V2P1	6.89094	4.57e-08	0.00193988	0.407318
rs2497813	UBE2V2P1	6.89094	4.57e-08	0.00193988	0.407318
rs2497814	UBE2V2P1	6.89094	4.57e-08	0.00193988	0.407318
rs2497818	UBE2V2P1	6.89094	4.57e-08	0.00193988	0.407318
rs2497819	UBE2V2P1	6.89094	4.57e-08	0.00193988	0.407318
rs2488157	UBE2V2P1	6.89094	4.57e-08	0.00193988	0.407318
rs2497822	UBE2V2P1	6.89094	4.57e-08	0.00193988	0.407318
rs12255303	UBE2V2P1	6.89094	4.57e-08	0.00193988	0.407318
rs28364635	GLRXP3	6.88939	4.59e-08	0.00193988	1.26208
rs78667987	FCRL5	6.88928	4.59e-08	0.00193988	6.32145
rs12120942	FCRL5	6.88928	4.59e-08	0.00193988	6.32145
rs11265017	FCRL5	6.88928	4.59e-08	0.00193988	6.32145
rs35626258	RPS26P13	6.88881	4.6e-08	0.00193988	5.94948
rs142089235	RNF187	6.88781	4.61e-08	0.00193988	26.4665
rs144211711	RNF187	6.88781	4.61e-08	0.00193988	26.4665
rs191706327	RNF187	6.88781	4.61e-08	0.00193988	26.4665
rs112364764	RNF187	6.88781	4.61e-08	0.00193988	26.4665
rs192920357	RNF187	6.88781	4.61e-08	0.00193988	26.4665
rs189818687	RNF187	6.88781	4.61e-08	0.00193988	26.4665
rs188908478	RNF187	6.88781	4.61e-08	0.00193988	26.4665
rs78007752	RNF187	6.88781	4.61e-08	0.00193988	26.4665
rs117193440	RNF187	6.88781	4.61e-08	0.00193988	26.4665
rs150036162	RNF187	6.88781	4.61e-08	0.00193988	26.4665
rs77283634	RNF187	6.88781	4.61e-08	0.00193988	26.4665
rs78859018	RNF187	6.88781	4.61e-08	0.00193988	26.4665
rs192203038	RNF187	6.88781	4.61e-08	0.00193988	26.4665
rs182827324	RNF187	6.88781	4.61e-08	0.00193988	26.4665
rs117011599	RNF187	6.88781	4.61e-08	0.00193988	26.4665
rs117195173	RNF187	6.88781	4.61e-08	0.00193988	26.4665
rs118139242	RNF187	6.88781	4.61e-08	0.00193988	26.4665
rs7525583	RNF187	6.88781	4.61e-08	0.00193988	26.4665
rs117775786	RNF187	6.88781	4.61e-08	0.00193988	26.4665
rs114281146	RNF187	6.88781	4.61e-08	0.00193988	26.4665
rs117167930	RNF187	6.88781	4.61e-08	0.00193988	26.4665
rs59780876	RNF187	6.88781	4.61e-08	0.00193988	26.4665
rs59553717	RNF187	6.88781	4.61e-08	0.00193988	26.4665
rs60365739	RNF187	6.88781	4.61e-08	0.00193988	26.4665
rs148475057	RNF187	6.88781	4.61e-08	0.00193988	26.4665
rs73110763	RNF187	6.88781	4.61e-08	0.00193988	26.4665
rs73110765	RNF187	6.88781	4.61e-08	0.00193988	26.4665
rs80204653	RNF187	6.88781	4.61e-08	0.00193988	26.4665
rs117369633	RNF187	6.88781	4.61e-08	0.00193988	26.4665
rs117921252	RNF187	6.88781	4.61e-08	0.00193988	26.4665
rs145208591	RNF187	6.88781	4.61e-08	0.00193988	26.4665
rs117868100	RNF187	6.88781	4.61e-08	0.00193988	26.4665
rs75185786	RNF187	6.88781	4.61e-08	0.00193988	26.4665
rs182538953	RNF187	6.88781	4.61e-08	0.00193988	26.4665
rs117746228	RNF187	6.88781	4.61e-08	0.00193988	26.4665
rs118177166	RNF187	6.88781	4.61e-08	0.00193988	26.4665
rs74143629	RNF187	6.88781	4.61e-08	0.00193988	26.4665
rs117851929	RNF187	6.88781	4.61e-08	0.00193988	26.4665
rs56154605	RNF187	6.88781	4.61e-08	0.00193988	26.4665
rs143994173	RNF187	6.88781	4.61e-08	0.00193988	26.4665
rs118122921	RNF187	6.88781	4.61e-08	0.00193988	26.4665
rs117915605	RNF187	6.88781	4.61e-08	0.00193988	26.4665
rs117497173	RNF187	6.88781	4.61e-08	0.00193988	26.4665
rs139314738	RNF187	6.88781	4.61e-08	0.00193988	26.4665
rs117405603	RNF187	6.88781	4.61e-08	0.00193988	26.4665
rs117573917	RNF187	6.88781	4.61e-08	0.00193988	26.4665
rs74140905	RNF187	6.88781	4.61e-08	0.00193988	26.4665
rs143722158	RNF187	6.88781	4.61e-08	0.00193988	26.4665
rs117672323	RNF187	6.88781	4.61e-08	0.00193988	26.4665
rs116963569	RNF187	6.88781	4.61e-08	0.00193988	26.4665
rs77919060	RNF187	6.88781	4.61e-08	0.00193988	26.4665
rs191518376	RNF187	6.88781	4.61e-08	0.00193988	26.4665
rs192793671	RNF187	6.88781	4.61e-08	0.00193988	26.4665
rs3754358	RNF187	6.88781	4.61e-08	0.00193988	26.4665
rs3754359	RNF187	6.88781	4.61e-08	0.00193988	26.4665
rs147852605	RNF187	6.88781	4.61e-08	0.00193988	26.4665
rs145061958	RNF187	6.88781	4.61e-08	0.00193988	26.4665
rs117832221	RNF187	6.88781	4.61e-08	0.00193988	26.4665
rs117557365	RNF187	6.88781	4.61e-08	0.00193988	26.4665
rs117028801	RNF187	6.88781	4.61e-08	0.00193988	26.4665
rs146280258	RNF187	6.88781	4.61e-08	0.00193988	26.4665
rs77575678	RNF187	6.88781	4.61e-08	0.00193988	26.4665
rs74140962	RNF187	6.88781	4.61e-08	0.00193988	26.4665
rs74140968	RNF187	6.88781	4.61e-08	0.00193988	26.4665
rs117711049	RNF187	6.88781	4.61e-08	0.00193988	26.4665
rs117622323	RNF187	6.88781	4.61e-08	0.00193988	26.4665
rs117025612	RNF187	6.88781	4.61e-08	0.00193988	26.4665
rs118061969	RNF187	6.88781	4.61e-08	0.00193988	26.4665
rs140305883	RNF187	6.88781	4.61e-08	0.00193988	26.4665
rs117966301	RNF187	6.88781	4.61e-08	0.00193988	26.4665
rs185942446	RNF187	6.88781	4.61e-08	0.00193988	26.4665
rs148592482	RNF187	6.88781	4.61e-08	0.00193988	26.4665
rs74606678	RNF187	6.88781	4.61e-08	0.00193988	26.4665
rs116883544	RNF187	6.88781	4.61e-08	0.00193988	26.4665
rs142640273	RNF187	6.88781	4.61e-08	0.00193988	26.4665
rs146831887	RNF187	6.88781	4.61e-08	0.00193988	26.4665
rs2298013	RNF187	6.88781	4.61e-08	0.00193988	26.4665
rs117254860	RNF187	6.88781	4.61e-08	0.00193988	26.4665
rs12120597	RNF187	6.88781	4.61e-08	0.00193988	26.4665
rs142364030	RNF187	6.88781	4.61e-08	0.00193988	26.4665
rs76043206	RNF187	6.88781	4.61e-08	0.00193988	26.4665
rs3829826	MIR4293	6.88694	4.62e-08	0.00194343	5.08543
rs185714886	RNU6-1175P	6.88037	4.71e-08	0.00198094	2.51411
rs13167538	HNRNPH1	6.87795	4.75e-08	0.00199394	14.013
rs138472560	OR5G1P	6.87732	4.76e-08	0.00199616	0.861186
rs149007178	MUC5AC	6.87523	4.79e-08	0.00200726	6.41793
rs142332474	TMEM215	6.87261	4.83e-08	0.00202165	20.5055
rs77191262	OR5G1P	6.86937	4.87e-08	0.00203355	0.860728
rs182988888	OR5G1P	6.86937	4.87e-08	0.00203355	0.860728
rs11606538	OR5G1P	6.86937	4.87e-08	0.00203355	0.860728
rs11604579	OR5G1P	6.86937	4.87e-08	0.00203355	0.860728
rs11603100	OR5G1P	6.86937	4.87e-08	0.00203355	0.860728
rs117658096	ZNF557	-6.8589	5.03e-08	0.00209744	-13.5365
rs9628591	MIR4535	6.85654	5.07e-08	0.00211087	6.78534
rs4658626	AKT3	6.84746	5.21e-08	0.00215294	26.3381
rs80196044	GLRXP3	6.84461	5.25e-08	0.00215294	1.2267
rs28649774	GLRXP3	6.84461	5.25e-08	0.00215294	1.2267
rs74816564	GLRXP3	6.84461	5.25e-08	0.00215294	1.2267
rs76948749	GLRXP3	6.84461	5.25e-08	0.00215294	1.2267
rs75278524	GLRXP3	6.84461	5.25e-08	0.00215294	1.2267
rs76374318	GLRXP3	6.84461	5.25e-08	0.00215294	1.2267
rs79477283	GLRXP3	6.84461	5.25e-08	0.00215294	1.2267
rs76747472	GLRXP3	6.84461	5.25e-08	0.00215294	1.2267
rs75652571	GLRXP3	6.84461	5.25e-08	0.00215294	1.2267
rs75220365	GLRXP3	6.84461	5.25e-08	0.00215294	1.2267
rs58369519	GLRXP3	6.84461	5.25e-08	0.00215294	1.2267
rs79340529	GLRXP3	6.84461	5.25e-08	0.00215294	1.2267
rs77898884	GLRXP3	6.84461	5.25e-08	0.00215294	1.2267
rs74295202	GLRXP3	6.84461	5.25e-08	0.00215294	1.2267
rs186384429	GLRXP3	6.84461	5.25e-08	0.00215294	1.2267
rs188333744	GLRXP3	6.84461	5.25e-08	0.00215294	1.2267
rs78708042	GLRXP3	6.84461	5.25e-08	0.00215294	1.2267
rs10462929	GLRXP3	6.84461	5.25e-08	0.00215294	1.2267
rs10463096	GLRXP3	6.84461	5.25e-08	0.00215294	1.2267
rs77849539	GLRXP3	6.84461	5.25e-08	0.00215294	1.2267
rs10906690	MIR4293	6.84311	5.28e-08	0.00216107	5.05878
rs28639773	RNU6-1175P	6.8418	5.3e-08	0.00216804	2.50779
rs77530685	GLRXP3	6.84124	5.31e-08	0.00217001	1.22923
rs1058274	MIRLET7E	6.83926	5.34e-08	0.00218141	1.08786
rs6137308	SIRPD	6.83121	5.47e-08	0.00218487	2.26656
rs72826578	PFN1	6.82867	5.51e-08	0.00218487	41.4518
rs117686683	SP3P	6.8252	5.57e-08	0.00218487	0.203789
rs12585782	SP3P	6.8252	5.57e-08	0.00218487	0.203789
rs404063	KRTAP9-10P	6.82504	5.58e-08	0.00218487	0.9546
rs266879	MIRLET7E	6.82142	5.64e-08	0.00218487	1.08889
rs112878808	PABPC4	6.81834	5.69e-08	0.00218487	15.959
rs12048652	PABPC4	6.81834	5.69e-08	0.00218487	15.959
rs2183271	ADIPOR1P1	6.81818	5.69e-08	0.00218487	5.82131
rs238830	KRTAP9-10P	6.81735	5.71e-08	0.00218487	0.950501
rs238828	KRTAP9-10P	6.81735	5.71e-08	0.00218487	0.950501
rs442577	KRTAP9-10P	6.81735	5.71e-08	0.00218487	0.950501
rs373154	KRTAP9-10P	6.81735	5.71e-08	0.00218487	0.950501
rs378664	KRTAP9-10P	6.81735	5.71e-08	0.00218487	0.950501
rs405298	KRTAP9-10P	6.81735	5.71e-08	0.00218487	0.950501
rs375263	KRTAP9-10P	6.81735	5.71e-08	0.00218487	0.950501
rs390146	KRTAP9-10P	6.81735	5.71e-08	0.00218487	0.950501
rs375880	KRTAP9-10P	6.81735	5.71e-08	0.00218487	0.950501
rs390194	KRTAP9-10P	6.81735	5.71e-08	0.00218487	0.950501
rs396310	KRTAP9-10P	6.81735	5.71e-08	0.00218487	0.950501
rs426643	KRTAP9-10P	6.81735	5.71e-08	0.00218487	0.950501
rs394368	KRTAP9-10P	6.81735	5.71e-08	0.00218487	0.950501
rs364330	KRTAP9-10P	6.81735	5.71e-08	0.00218487	0.950501
rs393434	KRTAP9-10P	6.81735	5.71e-08	0.00218487	0.950501
rs387333	KRTAP9-10P	6.81735	5.71e-08	0.00218487	0.950501
rs384921	KRTAP9-10P	6.81735	5.71e-08	0.00218487	0.950501
rs384862	KRTAP9-10P	6.81735	5.71e-08	0.00218487	0.950501
rs383877	KRTAP9-10P	6.81735	5.71e-08	0.00218487	0.950501
rs428909	KRTAP9-10P	6.81735	5.71e-08	0.00218487	0.950501
rs414730	KRTAP9-10P	6.81735	5.71e-08	0.00218487	0.950501
rs373520	KRTAP9-10P	6.81735	5.71e-08	0.00218487	0.950501
rs372189	KRTAP9-10P	6.81735	5.71e-08	0.00218487	0.950501
rs141009	KRTAP9-10P	6.81735	5.71e-08	0.00218487	0.950501
rs389784	KRTAP9-10P	6.81735	5.71e-08	0.00218487	0.950501
rs493514	KRTAP9-10P	6.81735	5.71e-08	0.00218487	0.950501
rs406860	KRTAP9-10P	6.81735	5.71e-08	0.00218487	0.950501
rs407188	KRTAP9-10P	6.81735	5.71e-08	0.00218487	0.950501
rs379685	KRTAP9-10P	6.81735	5.71e-08	0.00218487	0.950501
rs369496	KRTAP9-10P	6.81735	5.71e-08	0.00218487	0.950501
rs369075	KRTAP9-10P	6.81735	5.71e-08	0.00218487	0.950501
rs2191376	KRTAP9-10P	6.81735	5.71e-08	0.00218487	0.950501
rs7208021	KRTAP9-10P	6.81735	5.71e-08	0.00218487	0.950501
rs7212376	KRTAP9-10P	6.81735	5.71e-08	0.00218487	0.950501
rs407944	KRTAP9-10P	6.81735	5.71e-08	0.00218487	0.950501
rs454518	KRTAP9-10P	6.81735	5.71e-08	0.00218487	0.950501
rs490945	KRTAP9-10P	6.81735	5.71e-08	0.00218487	0.950501
rs490163	KRTAP9-10P	6.81735	5.71e-08	0.00218487	0.950501
rs490155	KRTAP9-10P	6.81735	5.71e-08	0.00218487	0.950501
rs563846	KRTAP9-10P	6.81735	5.71e-08	0.00218487	0.950501
rs7502936	KRTAP9-10P	6.81735	5.71e-08	0.00218487	0.950501
rs8070863	KRTAP9-10P	6.81735	5.71e-08	0.00218487	0.950501
rs8070353	KRTAP9-10P	6.81735	5.71e-08	0.00218487	0.950501
rs447375	KRTAP9-10P	6.81735	5.71e-08	0.00218487	0.950501
rs405495	KRTAP9-10P	6.81735	5.71e-08	0.00218487	0.950501
rs448700	KRTAP9-10P	6.81735	5.71e-08	0.00218487	0.950501
rs432072	KRTAP9-10P	6.81735	5.71e-08	0.00218487	0.950501
rs424830	KRTAP9-10P	6.81735	5.71e-08	0.00218487	0.950501
rs407264	KRTAP9-10P	6.81735	5.71e-08	0.00218487	0.950501
rs404052	KRTAP9-10P	6.81735	5.71e-08	0.00218487	0.950501
rs453545	KRTAP9-10P	6.81735	5.71e-08	0.00218487	0.950501
rs452216	KRTAP9-10P	6.81735	5.71e-08	0.00218487	0.950501
rs398825	KRTAP9-10P	6.81735	5.71e-08	0.00218487	0.950501
rs2320231	KRTAP9-10P	6.81735	5.71e-08	0.00218487	0.950501
rs452531	KRTAP9-10P	6.81735	5.71e-08	0.00218487	0.950501
rs449817	KRTAP9-10P	6.81735	5.71e-08	0.00218487	0.950501
rs385122	KRTAP9-10P	6.81735	5.71e-08	0.00218487	0.950501
rs388650	KRTAP9-10P	6.81735	5.71e-08	0.00218487	0.950501
rs451222	KRTAP9-10P	6.81735	5.71e-08	0.00218487	0.950501
rs238826	KRTAP9-10P	6.81735	5.71e-08	0.00218487	0.950501
rs183561	KRTAP9-10P	6.81735	5.71e-08	0.00218487	0.950501
rs238834	KRTAP9-10P	6.81735	5.71e-08	0.00218487	0.950501
rs7219042	KRTAP9-10P	6.81735	5.71e-08	0.00218487	0.950501
rs238822	KRTAP9-10P	6.81735	5.71e-08	0.00218487	0.950501
rs238821	KRTAP9-10P	6.81735	5.71e-08	0.00218487	0.950501
rs173234	KRTAP9-10P	6.81735	5.71e-08	0.00218487	0.950501
rs238808	KRTAP9-10P	6.81735	5.71e-08	0.00218487	0.950501
rs183560	KRTAP9-10P	6.81735	5.71e-08	0.00218487	0.950501
rs414902	KRTAP9-10P	6.81735	5.71e-08	0.00218487	0.950501
rs238806	KRTAP9-10P	6.81735	5.71e-08	0.00218487	0.950501
rs238805	KRTAP9-10P	6.81735	5.71e-08	0.00218487	0.950501
rs385380	KRTAP9-10P	6.81735	5.71e-08	0.00218487	0.950501
rs189441	KRTAP9-10P	6.81735	5.71e-08	0.00218487	0.950501
rs238804	KRTAP9-10P	6.81735	5.71e-08	0.00218487	0.950501
rs238802	KRTAP9-10P	6.81735	5.71e-08	0.00218487	0.950501
rs11621143	RPS28P1	6.81538	5.74e-08	0.00218487	1.60205
rs77601871	RPS28P1	6.81538	5.74e-08	0.00218487	1.60205
rs10134227	RPS28P1	6.81538	5.74e-08	0.00218487	1.60205
rs28416602	RPS28P1	6.81538	5.74e-08	0.00218487	1.60205
rs17100629	RPS28P1	6.81538	5.74e-08	0.00218487	1.60205
rs10143651	RPS28P1	6.81538	5.74e-08	0.00218487	1.60205
rs10132994	RPS28P1	6.81538	5.74e-08	0.00218487	1.60205
rs59763288	RPS28P1	6.81538	5.74e-08	0.00218487	1.60205
rs56913206	RPS28P1	6.81538	5.74e-08	0.00218487	1.60205
rs75599195	RPS28P1	6.81538	5.74e-08	0.00218487	1.60205
rs10142265	RPS28P1	6.81538	5.74e-08	0.00218487	1.60205
rs74096894	HNRNPA1P69	6.80974	5.84e-08	0.00222079	1.09407
rs62113341	KLKP1	6.80953	5.84e-08	0.00222079	0.945291
rs7047855	CRB2	6.80232	5.97e-08	0.00226672	7.58754
rs35460906	CRB2	6.80232	5.97e-08	0.00226672	7.58754
rs5005053	KRTAP9-10P	6.80172	5.98e-08	0.00226918	0.949968
rs78104615	LINC00544	6.80106	6e-08	0.0022721	1.50186
rs8070657	KRTAP9-10P	6.80082	6e-08	0.00227217	0.951595
rs1802669	ADIPOR1P1	6.79488	6.11e-08	0.00229606	5.82875
rs73407554	RPL26P30	6.79475	6.11e-08	0.00229606	29.7116
rs72853963	RPL26P30	6.79475	6.11e-08	0.00229606	29.7116
rs57341614	IFNA4	6.79255	6.15e-08	0.00229606	1.3412
rs60931924	IFNA4	6.79255	6.15e-08	0.00229606	1.3412
rs10950894	ASS1P11	6.7914	6.17e-08	0.00229606	0.119276
rs61955111	SNORA31	6.79086	6.18e-08	0.00229606	8.29244
rs61675425	SNORA31	6.79086	6.18e-08	0.00229606	8.29244
rs79416642	SNORA31	6.79086	6.18e-08	0.00229606	8.29244
rs112142701	SNORA31	6.79086	6.18e-08	0.00229606	8.29244
rs9526071	SNORA31	6.79086	6.18e-08	0.00229606	8.29244
rs9316139	SNORA31	6.79086	6.18e-08	0.00229606	8.29244
rs9534145	SNORA31	6.79086	6.18e-08	0.00229606	8.29244
rs9526075	SNORA31	6.79086	6.18e-08	0.00229606	8.29244
rs2325216	SNORA31	6.78853	6.23e-08	0.00229606	8.2679
rs12872310	SNORA31	6.78853	6.23e-08	0.00229606	8.2679
rs12872567	SNORA31	6.78853	6.23e-08	0.00229606	8.2679
rs9526059	SNORA31	6.78853	6.23e-08	0.00229606	8.2679
rs9316133	SNORA31	6.78853	6.23e-08	0.00229606	8.2679
rs9316134	SNORA31	6.78853	6.23e-08	0.00229606	8.2679
rs9595308	SNORA31	6.78853	6.23e-08	0.00229606	8.2679
rs4942404	SNORA31	6.78853	6.23e-08	0.00229606	8.2679
rs4942408	SNORA31	6.78853	6.23e-08	0.00229606	8.2679
rs9534111	SNORA31	6.78853	6.23e-08	0.00229606	8.2679
rs4942409	SNORA31	6.78853	6.23e-08	0.00229606	8.2679
rs35380145	SNORA31	6.78853	6.23e-08	0.00229606	8.2679
rs7329674	SNORA31	6.78853	6.23e-08	0.00229606	8.2679
rs55707249	SNORA31	6.78853	6.23e-08	0.00229606	8.2679
rs9534112	SNORA31	6.78853	6.23e-08	0.00229606	8.2679
rs35191030	SNORA31	6.78853	6.23e-08	0.00229606	8.2679
rs9534113	SNORA31	6.78853	6.23e-08	0.00229606	8.2679
rs9534114	SNORA31	6.78853	6.23e-08	0.00229606	8.2679
rs7331389	SNORA31	6.78853	6.23e-08	0.00229606	8.2679
rs4941526	SNORA31	6.78853	6.23e-08	0.00229606	8.2679
rs9534115	SNORA31	6.78853	6.23e-08	0.00229606	8.2679
rs7327862	SNORA31	6.78853	6.23e-08	0.00229606	8.2679
rs4074211	SNORA31	6.78853	6.23e-08	0.00229606	8.2679
rs9534116	SNORA31	6.78853	6.23e-08	0.00229606	8.2679
rs149474436	MFNG	6.78629	6.27e-08	0.0023069	14.0209
rs143038203	MFNG	6.78629	6.27e-08	0.0023069	14.0209
rs113102164	MFNG	6.78629	6.27e-08	0.0023069	14.0209
rs116895326	RN7SL870P	6.78539	6.29e-08	0.00231158	0.94819
rs58195562	RN7SKP231	6.7841	6.31e-08	0.002319	1.48621
rs2877086	IGLJ5	6.77533	6.48e-08	0.00236249	0.840822
rs9623971	IGLJ5	6.77533	6.48e-08	0.00236249	0.840822
rs400558	IGLJ5	6.77533	6.48e-08	0.00236249	0.840822
rs8139354	IGLJ5	6.77533	6.48e-08	0.00236249	0.840822
rs2877086	IGLVI-42	6.77533	6.48e-08	0.00236249	0.244333
rs9623971	IGLVI-42	6.77533	6.48e-08	0.00236249	0.244333
rs400558	IGLVI-42	6.77533	6.48e-08	0.00236249	0.244333
rs8139354	IGLVI-42	6.77533	6.48e-08	0.00236249	0.244333
rs12253527	ADIPOR1P1	6.77288	6.53e-08	0.00236249	5.83838
rs1416901	ADIPOR1P1	6.77288	6.53e-08	0.00236249	5.83838
rs12251016	ADIPOR1P1	6.77288	6.53e-08	0.00236249	5.83838
rs10828247	ADIPOR1P1	6.77288	6.53e-08	0.00236249	5.83838
rs10828248	ADIPOR1P1	6.77288	6.53e-08	0.00236249	5.83838
rs10828249	ADIPOR1P1	6.77288	6.53e-08	0.00236249	5.83838
rs9595317	SNORA31	6.77119	6.57e-08	0.00236249	8.27193
rs4245333	SNORA31	6.77119	6.57e-08	0.00236249	8.27193
rs71431346	SNORA31	6.77119	6.57e-08	0.00236249	8.27193
rs9526063	SNORA31	6.77119	6.57e-08	0.00236249	8.27193
rs4942413	SNORA31	6.77119	6.57e-08	0.00236249	8.27193
rs9534137	SNORA31	6.77119	6.57e-08	0.00236249	8.27193
rs4942414	SNORA31	6.77119	6.57e-08	0.00236249	8.27193
rs9534138	SNORA31	6.77119	6.57e-08	0.00236249	8.27193
rs9534139	SNORA31	6.77119	6.57e-08	0.00236249	8.27193
rs9534140	SNORA31	6.77119	6.57e-08	0.00236249	8.27193
rs58784837	SNORA31	6.77119	6.57e-08	0.00236249	8.27193
rs4941527	SNORA31	6.77119	6.57e-08	0.00236249	8.27193
rs7333288	SNORA31	6.77119	6.57e-08	0.00236249	8.27193
rs9534143	SNORA31	6.77119	6.57e-08	0.00236249	8.27193
rs9526070	SNORA31	6.77119	6.57e-08	0.00236249	8.27193
rs9805457	SNORA31	6.77119	6.57e-08	0.00236249	8.27193
rs117250631	SNORA7A	6.76623	6.66e-08	0.00236805	10.1409
rs28423375	AFP	6.76535	6.68e-08	0.00236805	0.136333
rs9992624	AFP	6.76535	6.68e-08	0.00236805	0.136333
rs4706286	SPACA1	6.76331	6.72e-08	0.00236805	0.474364
rs140775368	RN7SL621P	6.76316	6.73e-08	0.00236805	1.33359
rs142987518	RN7SL621P	6.76316	6.73e-08	0.00236805	1.33359
rs9444487	SPACA1	6.75662	6.86e-08	0.00236805	0.473355
rs35025386	SPACA1	6.75662	6.86e-08	0.00236805	0.473355
rs188451371	CAMK1G	6.75544	6.89e-08	0.00236805	16.6134
rs112582921	KRTAP9-10P	6.75515	6.89e-08	0.00236805	0.919739
rs117607781	KRTAP9-10P	6.75515	6.89e-08	0.00236805	0.919739
rs72828127	KRTAP9-10P	6.75515	6.89e-08	0.00236805	0.919739
rs114059144	KRTAP9-10P	6.75515	6.89e-08	0.00236805	0.919739
rs34345146	KRTAP9-10P	6.75515	6.89e-08	0.00236805	0.919739
rs72828128	KRTAP9-10P	6.75515	6.89e-08	0.00236805	0.919739
rs72828129	KRTAP9-10P	6.75515	6.89e-08	0.00236805	0.919739
rs117216037	KRTAP9-10P	6.75515	6.89e-08	0.00236805	0.919739
rs72828135	KRTAP9-10P	6.75515	6.89e-08	0.00236805	0.919739
rs10491132	KRTAP9-10P	6.75515	6.89e-08	0.00236805	0.919739
rs68012506	KRTAP9-10P	6.75515	6.89e-08	0.00236805	0.919739
rs78693391	KRTAP9-10P	6.75515	6.89e-08	0.00236805	0.919739
rs17729480	KRTAP9-10P	6.75515	6.89e-08	0.00236805	0.919739
rs17729634	KRTAP9-10P	6.75515	6.89e-08	0.00236805	0.919739
rs7223041	KRTAP9-10P	6.75515	6.89e-08	0.00236805	0.919739
rs7209019	KRTAP9-10P	6.75515	6.89e-08	0.00236805	0.919739
rs8077924	KRTAP9-10P	6.75515	6.89e-08	0.00236805	0.919739
rs72828139	KRTAP9-10P	6.75515	6.89e-08	0.00236805	0.919739
rs28460659	KRTAP9-10P	6.75515	6.89e-08	0.00236805	0.919739
rs35982376	KRTAP9-10P	6.75515	6.89e-08	0.00236805	0.919739
rs68175461	KRTAP9-10P	6.75515	6.89e-08	0.00236805	0.919739
rs72828143	KRTAP9-10P	6.75515	6.89e-08	0.00236805	0.919739
rs12946722	KRTAP9-10P	6.75515	6.89e-08	0.00236805	0.919739
rs35142024	KRTAP9-10P	6.75515	6.89e-08	0.00236805	0.919739
rs16966738	KRTAP9-10P	6.75515	6.89e-08	0.00236805	0.919739
rs71373411	KRTAP9-10P	6.75515	6.89e-08	0.00236805	0.919739
rs34181345	KRTAP9-10P	6.75515	6.89e-08	0.00236805	0.919739
rs72828152	KRTAP9-10P	6.75515	6.89e-08	0.00236805	0.919739
rs12943337	KRTAP9-10P	6.75515	6.89e-08	0.00236805	0.919739
rs72828156	KRTAP9-10P	6.75515	6.89e-08	0.00236805	0.919739
rs3829602	KRTAP9-10P	6.75515	6.89e-08	0.00236805	0.919739
rs12949924	KRTAP9-10P	6.75515	6.89e-08	0.00236805	0.919739
rs72828166	KRTAP9-10P	6.75515	6.89e-08	0.00236805	0.919739
rs6503627	KRTAP9-10P	6.75515	6.89e-08	0.00236805	0.919739
rs79496913	KRTAP9-10P	6.75515	6.89e-08	0.00236805	0.919739
rs7224389	KRTAP9-10P	6.75515	6.89e-08	0.00236805	0.919739
rs11078991	KRTAP9-10P	6.75515	6.89e-08	0.00236805	0.919739
rs35747641	KRTAP9-10P	6.75515	6.89e-08	0.00236805	0.919739
rs17658063	KRTAP9-10P	6.75515	6.89e-08	0.00236805	0.919739
rs72828178	KRTAP9-10P	6.75515	6.89e-08	0.00236805	0.919739
rs58782591	KRTAP9-10P	6.75515	6.89e-08	0.00236805	0.919739
rs8071814	KRTAP9-10P	6.75515	6.89e-08	0.00236805	0.919739
rs8065603	KRTAP9-10P	6.75515	6.89e-08	0.00236805	0.919739
rs72828188	KRTAP9-10P	6.75515	6.89e-08	0.00236805	0.919739
rs72828190	KRTAP9-10P	6.75515	6.89e-08	0.00236805	0.919739
rs72828191	KRTAP9-10P	6.75515	6.89e-08	0.00236805	0.919739
rs115620786	KRTAP9-10P	6.75515	6.89e-08	0.00236805	0.919739
rs75947157	KRTAP9-10P	6.75515	6.89e-08	0.00236805	0.919739
rs17494081	KRTAP9-10P	6.75515	6.89e-08	0.00236805	0.919739
rs7224769	KRTAP9-10P	6.75515	6.89e-08	0.00236805	0.919739
rs72828197	KRTAP9-10P	6.75515	6.89e-08	0.00236805	0.919739
rs60786473	KRTAP9-10P	6.75515	6.89e-08	0.00236805	0.919739
rs17494404	KRTAP9-10P	6.75515	6.89e-08	0.00236805	0.919739
rs75843094	KRTAP9-10P	6.75515	6.89e-08	0.00236805	0.919739
rs117240710	KRTAP9-10P	6.75515	6.89e-08	0.00236805	0.919739
rs72830021	KRTAP9-10P	6.75515	6.89e-08	0.00236805	0.919739
rs72830022	KRTAP9-10P	6.75515	6.89e-08	0.00236805	0.919739
rs59069870	KRTAP9-10P	6.75515	6.89e-08	0.00236805	0.919739
rs72830028	KRTAP9-10P	6.75515	6.89e-08	0.00236805	0.919739
rs35595217	KRTAP9-10P	6.75446	6.91e-08	0.00236805	0.919511
rs16966690	KRTAP9-10P	6.75446	6.91e-08	0.00236805	0.919511
rs12952010	KRTAP9-10P	6.75446	6.91e-08	0.00236805	0.919511
rs12949392	KRTAP9-10P	6.75446	6.91e-08	0.00236805	0.919511
rs1047448	KRTAP9-10P	6.75446	6.91e-08	0.00236805	0.919511
rs1454401	MIR4431	6.75199	6.96e-08	0.00238433	7.7266
rs11595687	HNRNPRP1	-6.74802	7.04e-08	0.00238545	-16.123
rs112659277	HNRNPRP1	-6.74802	7.04e-08	0.00238545	-16.123
rs11594786	HNRNPRP1	-6.74802	7.04e-08	0.00238545	-16.123
rs145746889	HNRNPRP1	-6.74802	7.04e-08	0.00238545	-16.123
rs66491474	HNRNPRP1	-6.74802	7.04e-08	0.00238545	-16.123
rs112977538	HNRNPRP1	-6.74802	7.04e-08	0.00238545	-16.123
rs72794816	HNRNPRP1	-6.74802	7.04e-08	0.00238545	-16.123
rs59897829	HNRNPRP1	-6.74802	7.04e-08	0.00238545	-16.123
rs66906877	HNRNPRP1	-6.74802	7.04e-08	0.00238545	-16.123
rs11593992	HNRNPRP1	-6.74802	7.04e-08	0.00238545	-16.123
rs11592976	HNRNPRP1	-6.74802	7.04e-08	0.00238545	-16.123
rs111983028	HNRNPRP1	-6.74802	7.04e-08	0.00238545	-16.123
rs66880231	HNRNPRP1	-6.74802	7.04e-08	0.00238545	-16.123
rs112888472	HNRNPRP1	-6.74802	7.04e-08	0.00238545	-16.123
rs113754435	HNRNPRP1	-6.74802	7.04e-08	0.00238545	-16.123
rs66850655	HNRNPRP1	-6.74802	7.04e-08	0.00238545	-16.123
rs11592821	HNRNPRP1	-6.74802	7.04e-08	0.00238545	-16.123
rs67332292	HNRNPRP1	-6.74802	7.04e-08	0.00238545	-16.123
rs12328712	RNU6-508P	6.7473	7.06e-08	0.00238914	2.30155
rs74755798	RN7SKP231	6.74205	7.17e-08	0.00242263	1.48354
rs139023313	KRTAP9-10P	6.74065	7.2e-08	0.00242263	0.920413
rs8076977	KRTAP9-10P	6.73435	7.34e-08	0.00242263	0.912476
rs2874328	KRTAP9-10P	6.73435	7.34e-08	0.00242263	0.912476
rs72830064	KRTAP9-10P	6.73435	7.34e-08	0.00242263	0.912476
rs2011243	KRTAP9-10P	6.73435	7.34e-08	0.00242263	0.912476
rs4796731	KRTAP9-10P	6.73435	7.34e-08	0.00242263	0.912476
rs897418	KRTAP9-10P	6.73435	7.34e-08	0.00242263	0.912476
rs78343678	KRTAP9-10P	6.73435	7.34e-08	0.00242263	0.912476
rs897417	KRTAP9-10P	6.73435	7.34e-08	0.00242263	0.912476
rs4796704	KRTAP9-10P	6.73435	7.34e-08	0.00242263	0.912476
rs28664965	MIR519B	6.73377	7.36e-08	0.00242263	0.426248
rs145891937	MIR519B	6.73377	7.36e-08	0.00242263	0.426248
rs8104482	MIR519B	6.73377	7.36e-08	0.00242263	0.426248
rs7253869	MIR519B	6.73377	7.36e-08	0.00242263	0.426248
rs76002413	MIR519B	6.73377	7.36e-08	0.00242263	0.426248
rs112956864	MIR519B	6.73377	7.36e-08	0.00242263	0.426248
rs73600872	MIR519B	6.73377	7.36e-08	0.00242263	0.426248
rs76402828	MIR519B	6.73377	7.36e-08	0.00242263	0.426248
rs112321422	MIR519B	6.73377	7.36e-08	0.00242263	0.426248
rs112404796	MIR519B	6.73377	7.36e-08	0.00242263	0.426248
rs7225474	ZPBP2	6.73111	7.42e-08	0.00242263	0.246624
rs7217482	ZPBP2	6.73111	7.42e-08	0.00242263	0.246624
rs4132127	ZPBP2	6.73111	7.42e-08	0.00242263	0.246624
rs74452651	ZPBP2	6.73111	7.42e-08	0.00242263	0.246624
rs7224150	ZPBP2	6.73111	7.42e-08	0.00242263	0.246624
rs7208254	ZPBP2	6.73111	7.42e-08	0.00242263	0.246624
rs77628538	ZPBP2	6.73111	7.42e-08	0.00242263	0.246624
rs56202263	ZPBP2	6.73111	7.42e-08	0.00242263	0.246624
rs7226176	ZPBP2	6.73111	7.42e-08	0.00242263	0.246624
rs7216456	ZPBP2	6.73111	7.42e-08	0.00242263	0.246624
rs7225579	ZPBP2	6.73111	7.42e-08	0.00242263	0.246624
rs17565555	ZPBP2	6.73111	7.42e-08	0.00242263	0.246624
rs76852499	ZPBP2	6.73111	7.42e-08	0.00242263	0.246624
rs7209985	ZPBP2	6.73111	7.42e-08	0.00242263	0.246624
rs6503559	ZPBP2	6.73111	7.42e-08	0.00242263	0.246624
rs1799874	ZPBP2	6.73111	7.42e-08	0.00242263	0.246624
rs11657547	ZPBP2	6.73111	7.42e-08	0.00242263	0.246624
rs2469821	ZPBP2	6.73111	7.42e-08	0.00242263	0.246624
rs2469827	ZPBP2	6.73111	7.42e-08	0.00242263	0.246624
rs2469840	ZPBP2	6.73111	7.42e-08	0.00242263	0.246624
rs2469839	ZPBP2	6.73111	7.42e-08	0.00242263	0.246624
rs2245913	ZPBP2	6.73111	7.42e-08	0.00242263	0.246624
rs2245915	ZPBP2	6.73111	7.42e-08	0.00242263	0.246624
rs2469838	ZPBP2	6.73111	7.42e-08	0.00242263	0.246624
rs2469836	ZPBP2	6.73111	7.42e-08	0.00242263	0.246624
rs2469835	ZPBP2	6.73111	7.42e-08	0.00242263	0.246624
rs2469834	ZPBP2	6.73111	7.42e-08	0.00242263	0.246624
rs9910977	ZPBP2	6.73111	7.42e-08	0.00242263	0.246624
rs9897207	ZPBP2	6.73111	7.42e-08	0.00242263	0.246624
rs2442497	RPL23AP54	6.7308	7.42e-08	0.00242263	0.714104
rs12676907	RPL23AP54	6.7308	7.42e-08	0.00242263	0.714104
rs76884936	SALL3	6.72986	7.44e-08	0.00242263	0.319537
rs11137029	RPL23AP54	6.72971	7.45e-08	0.00242263	0.714102
rs12681195	RPL23AP54	6.72971	7.45e-08	0.00242263	0.714102
rs12676922	RPL23AP54	6.72971	7.45e-08	0.00242263	0.714102
rs12675930	RPL23AP54	6.72971	7.45e-08	0.00242263	0.714102
rs180823609	RPL23AP54	6.72971	7.45e-08	0.00242263	0.714102
rs112705156	RPL23AP54	6.72971	7.45e-08	0.00242263	0.714102
rs17077056	RPL23AP54	6.72971	7.45e-08	0.00242263	0.714102
rs60915478	RPL23AP54	6.72971	7.45e-08	0.00242263	0.714102
rs73196802	RPL23AP54	6.72971	7.45e-08	0.00242263	0.714102
rs17077067	RPL23AP54	6.72971	7.45e-08	0.00242263	0.714102
rs192865358	SPINK1	6.72744	7.5e-08	0.00243793	8.06225
rs75108468	OR52M1	6.72194	7.63e-08	0.00247754	0.81642
rs7491969	SNORA31	6.71949	7.68e-08	0.00249455	8.25563
rs56073811	RPL23AP54	6.71808	7.72e-08	0.00250202	0.715091
rs7833481	RPL23AP54	6.71735	7.73e-08	0.00250202	0.715288
rs794498	IPMKP1	6.71644	7.75e-08	0.00250202	0.40609
rs511488	IPMKP1	6.71644	7.75e-08	0.00250202	0.40609
rs4770414	IPMKP1	6.71644	7.75e-08	0.00250202	0.40609
rs7912095	HNRNPRP1	-6.71589	7.77e-08	0.00250202	-16.0551
rs11012697	HNRNPRP1	-6.71589	7.77e-08	0.00250202	-16.0551
rs6482180	HNRNPRP1	-6.71589	7.77e-08	0.00250202	-16.0551
rs12246522	HNRNPRP1	-6.71589	7.77e-08	0.00250202	-16.0551
rs140973864	HNRNPRP1	-6.71589	7.77e-08	0.00250202	-16.0551
rs66585462	HNRNPRP1	-6.71589	7.77e-08	0.00250202	-16.0551
rs11591285	HNRNPRP1	-6.71589	7.77e-08	0.00250202	-16.0551
rs72793102	HNRNPRP1	-6.71589	7.77e-08	0.00250202	-16.0551
rs378667	KRTAP19-7	6.71256	7.85e-08	0.00251522	0.678788
rs432440	KRTAP19-7	6.71256	7.85e-08	0.00251522	0.678788
rs458784	KRTAP19-7	6.71256	7.85e-08	0.00251522	0.678788
rs367988	KRTAP19-7	6.71256	7.85e-08	0.00251522	0.678788
rs378667	RPL8P2	6.71256	7.85e-08	0.00251522	0.203282
rs432440	RPL8P2	6.71256	7.85e-08	0.00251522	0.203282
rs458784	RPL8P2	6.71256	7.85e-08	0.00251522	0.203282
rs367988	RPL8P2	6.71256	7.85e-08	0.00251522	0.203282
rs80168009	PRAMEF11	6.71081	7.89e-08	0.00252712	0.367193
rs56069717	KCNN1	6.7097	7.91e-08	0.00253412	7.28337
rs12155558	RNU6-596P	6.70653	7.99e-08	0.00255559	0.688735
rs13273891	RNU6-596P	6.70653	7.99e-08	0.00255559	0.688735
rs11109631	MIR4303	6.70589	8.01e-08	0.00255899	8.53035
rs75803297	MIR519B	6.70528	8.02e-08	0.0025591	0.426498
rs138821205	MIR519B	6.70528	8.02e-08	0.0025591	0.426498
rs8104252	MIR519B	6.70528	8.02e-08	0.0025591	0.426498
rs144413183	MFNG	6.69981	8.16e-08	0.0025942	13.9193
rs73886261	MFNG	6.69981	8.16e-08	0.0025942	13.9193
rs138209611	MFNG	6.69981	8.16e-08	0.0025942	13.9193
rs189345550	MFNG	6.69981	8.16e-08	0.0025942	13.9193
rs146291056	MFNG	6.69981	8.16e-08	0.0025942	13.9193
rs12585621	LINC01046	6.69598	8.25e-08	0.0026058	0.330117
rs78730342	LINC01046	6.69598	8.25e-08	0.0026058	0.330117
rs77591355	LINC01046	6.69598	8.25e-08	0.0026058	0.330117
rs74952613	LINC01046	6.69598	8.25e-08	0.0026058	0.330117
rs79736628	LINC01046	6.69598	8.25e-08	0.0026058	0.330117
rs76627460	LINC01046	6.69598	8.25e-08	0.0026058	0.330117
rs648454	LINC01046	6.69598	8.25e-08	0.0026058	0.330117
rs648042	LINC01046	6.69598	8.25e-08	0.0026058	0.330117
rs502765	LINC01046	6.69598	8.25e-08	0.0026058	0.330117
rs647998	LINC01046	6.69598	8.25e-08	0.0026058	0.330117
rs2077746	LINC01046	6.69598	8.25e-08	0.0026058	0.330117
rs1830935	LINC01046	6.69598	8.25e-08	0.0026058	0.330117
rs17804683	RNU7-6P	6.68567	8.51e-08	0.00267793	2.9922
rs16996622	RNU7-6P	6.68567	8.51e-08	0.00267793	2.9922
rs76576568	RNU7-6P	6.68567	8.51e-08	0.00267793	2.9922
rs11698700	RNU7-6P	6.68567	8.51e-08	0.00267793	2.9922
rs4811332	RNU7-6P	6.68567	8.51e-08	0.00267793	2.9922
rs79836630	RNU7-6P	6.68567	8.51e-08	0.00267793	2.9922
rs12854432	IPMKP1	6.68564	8.52e-08	0.00267793	0.405517
rs12456049	RPL21P126	6.68224	8.6e-08	0.00270419	0.512492
rs74773289	IFNA4	6.68027	8.66e-08	0.0027188	1.38931
rs56376223	PGBD4P8	6.67851	8.7e-08	0.00272153	2.67212
rs75259216	RNU7-6P	6.67761	8.73e-08	0.00272153	2.98771
rs726248	RNU7-6P	6.67761	8.73e-08	0.00272153	2.98771
rs113875003	RNU7-6P	6.67761	8.73e-08	0.00272153	2.98771
rs4809898	RNU7-6P	6.67761	8.73e-08	0.00272153	2.98771
rs11086379	RNU7-6P	6.67761	8.73e-08	0.00272153	2.98771
rs2869636	RNU7-6P	6.67761	8.73e-08	0.00272153	2.98771
rs4809899	RNU7-6P	6.67761	8.73e-08	0.00272153	2.98771
rs4811316	RNU7-6P	6.67761	8.73e-08	0.00272153	2.98771
rs6013427	RNU7-6P	6.67761	8.73e-08	0.00272153	2.98771
rs6021833	RNU7-6P	6.67761	8.73e-08	0.00272153	2.98771
rs8125133	RNU7-6P	6.67761	8.73e-08	0.00272153	2.98771
rs76518171	AFP	6.67328	8.84e-08	0.0027494	0.141079
rs28721942	AFP	6.67328	8.84e-08	0.0027494	0.141079
rs112877405	ADIPOR1P1	6.67271	8.86e-08	0.0027494	5.91534
rs66867344	ADIPOR1P1	6.67271	8.86e-08	0.0027494	5.91534
rs114194523	ADIPOR1P1	6.67271	8.86e-08	0.0027494	5.91534
rs111554548	ADIPOR1P1	6.67271	8.86e-08	0.0027494	5.91534
rs7912711	ADIPOR1P1	6.67271	8.86e-08	0.0027494	5.91534
rs16921976	ADIPOR1P1	6.67271	8.86e-08	0.0027494	5.91534
rs79129974	OR6K3	6.66985	8.93e-08	0.00277188	2.97793
rs111238446	RPL17P1	6.66746	9e-08	0.00278715	2.09186
rs6046809	RPL17P1	6.66746	9e-08	0.00278715	2.09186
rs34066449	RPL17P1	6.66746	9e-08	0.00278715	2.09186
rs77655676	CTXN3	6.66618	9.04e-08	0.00279316	5.58406
rs115878469	CTXN3	6.66618	9.04e-08	0.00279316	5.58406
rs80222069	CTXN3	6.66618	9.04e-08	0.00279316	5.58406
rs450712	SPACA1	6.65931	9.23e-08	0.00285057	0.470571
rs61454417	ADIPOR1P1	6.65645	9.31e-08	0.00287376	5.93054
rs6013421	RNU7-6P	6.65625	9.31e-08	0.0028739	2.98866
rs6851734	RNU6-1055P	6.65504	9.35e-08	0.00288283	0.943091
rs117741125	CAMK1G	6.65085	9.47e-08	0.00290961	16.6525
rs75012388	CAMK1G	6.65085	9.47e-08	0.00290961	16.6525
rs78260949	CAMK1G	6.65085	9.47e-08	0.00290961	16.6525
rs140107813	CAMK1G	6.65085	9.47e-08	0.00290961	16.6525
rs111888660	CAMK1G	6.65085	9.47e-08	0.00290961	16.6525
rs140915140	CAMK1G	6.65085	9.47e-08	0.00290961	16.6525
rs62027164	OR4G2P	6.64825	9.54e-08	0.00292395	0.453587
rs1203878	FOXA2	6.6462	9.6e-08	0.00292395	0.317378
rs1203882	FOXA2	6.6462	9.6e-08	0.00292395	0.317378
rs1203885	FOXA2	6.6462	9.6e-08	0.00292395	0.317378
rs1203887	FOXA2	6.6462	9.6e-08	0.00292395	0.317378
rs1203888	FOXA2	6.6462	9.6e-08	0.00292395	0.317378
rs1203890	FOXA2	6.6462	9.6e-08	0.00292395	0.317378
rs1203891	FOXA2	6.6462	9.6e-08	0.00292395	0.317378
rs1203893	FOXA2	6.6462	9.6e-08	0.00292395	0.317378
rs1203897	FOXA2	6.6462	9.6e-08	0.00292395	0.317378
rs1203900	FOXA2	6.6462	9.6e-08	0.00292395	0.317378
rs1203901	FOXA2	6.6462	9.6e-08	0.00292395	0.317378
rs1203903	FOXA2	6.6462	9.6e-08	0.00292395	0.317378
rs1203904	FOXA2	6.6462	9.6e-08	0.00292395	0.317378
rs1203906	FOXA2	6.6462	9.6e-08	0.00292395	0.317378
rs1203908	FOXA2	6.6462	9.6e-08	0.00292395	0.317378
rs6082740	FOXA2	6.64303	9.7e-08	0.00294217	0.31743
rs6082741	FOXA2	6.64303	9.7e-08	0.00294217	0.31743
rs6048174	FOXA2	6.64303	9.7e-08	0.00294217	0.31743
rs6048175	FOXA2	6.64303	9.7e-08	0.00294217	0.31743
rs6048176	FOXA2	6.64303	9.7e-08	0.00294217	0.31743
rs1538219	FOXA2	6.64303	9.7e-08	0.00294217	0.31743
rs62564362	RNU6-714P	6.63998	9.79e-08	0.00296385	5.15383
rs189892974	MIR3921	6.63977	9.79e-08	0.00296385	1.90519
rs7091388	WDR11	-6.63968	9.79e-08	0.00296385	-7.33074
rs1004934	WDR11	-6.63968	9.79e-08	0.00296385	-7.33074
rs10886844	WDR11	-6.63968	9.79e-08	0.00296385	-7.33074
rs1293926	MTND4P13	6.63388	9.97e-08	0.00301492	0.445063
rs62112760	ELAVL1	6.63355	9.98e-08	0.00301624	15.0418
rs6048181	FOXA2	6.63179	1e-07	0.00302652	0.317477
rs1203866	FOXA2	6.63179	1e-07	0.00302652	0.317477
rs1203869	FOXA2	6.63179	1e-07	0.00302652	0.317477
rs7748585	MTND4P13	6.63083	1.01e-07	0.00302652	0.444947
rs4870277	MTND4P13	6.63083	1.01e-07	0.00302652	0.444947
rs144434744	CTXN3	6.62872	1.01e-07	0.00302652	5.58538
rs75760002	CAMK1G	6.62667	1.02e-07	0.00302652	16.5871
rs78522058	CAMK1G	6.62667	1.02e-07	0.00302652	16.5871
rs141666518	CAMK1G	6.62667	1.02e-07	0.00302652	16.5871
rs77432971	CAMK1G	6.62667	1.02e-07	0.00302652	16.5871
rs80064569	CAMK1G	6.62667	1.02e-07	0.00302652	16.5871
rs143162310	CAMK1G	6.62667	1.02e-07	0.00302652	16.5871
rs189793499	CAMK1G	6.62667	1.02e-07	0.00302652	16.5871
rs142486003	CAMK1G	6.62667	1.02e-07	0.00302652	16.5871
rs139380313	CAMK1G	6.62667	1.02e-07	0.00302652	16.5871
rs150038868	CAMK1G	6.62667	1.02e-07	0.00302652	16.5871
rs187389748	CAMK1G	6.62667	1.02e-07	0.00302652	16.5871
rs144366456	CAMK1G	6.62667	1.02e-07	0.00302652	16.5871
rs141046938	CAMK1G	6.62667	1.02e-07	0.00302652	16.5871
rs144586291	CAMK1G	6.62667	1.02e-07	0.00302652	16.5871
rs117419452	CAMK1G	6.62667	1.02e-07	0.00302652	16.5871
rs147883537	CAMK1G	6.62667	1.02e-07	0.00302652	16.5871
rs141009150	CAMK1G	6.62667	1.02e-07	0.00302652	16.5871
rs139826879	CAMK1G	6.62667	1.02e-07	0.00302652	16.5871
rs142158166	CAMK1G	6.62667	1.02e-07	0.00302652	16.5871
rs187782331	CAMK1G	6.62667	1.02e-07	0.00302652	16.5871
rs143338658	CAMK1G	6.62667	1.02e-07	0.00302652	16.5871
rs185788062	CAMK1G	6.62667	1.02e-07	0.00302652	16.5871
rs76464740	CAMK1G	6.62667	1.02e-07	0.00302652	16.5871
rs146510024	CAMK1G	6.62667	1.02e-07	0.00302652	16.5871
rs146511925	CAMK1G	6.62667	1.02e-07	0.00302652	16.5871
rs7274343	RNU7-173P	6.62404	1.03e-07	0.00304913	2.33246
rs141963930	HNRNPRP1	-6.61271	1.06e-07	0.00308945	-15.9292
rs60438627	HNRNPRP1	-6.61271	1.06e-07	0.00308945	-15.9292
rs11597809	HNRNPRP1	-6.61271	1.06e-07	0.00308945	-15.9292
rs11593346	HNRNPRP1	-6.61271	1.06e-07	0.00308945	-15.9292
rs11595127	HNRNPRP1	-6.61271	1.06e-07	0.00308945	-15.9292
rs1881176	MTND4P13	6.6094	1.07e-07	0.00308945	0.44329
rs144413183	APOBEC3B-AS1	6.60594	1.09e-07	0.00308945	2.41065
rs73886261	APOBEC3B-AS1	6.60594	1.09e-07	0.00308945	2.41065
rs138209611	APOBEC3B-AS1	6.60594	1.09e-07	0.00308945	2.41065
rs189345550	APOBEC3B-AS1	6.60594	1.09e-07	0.00308945	2.41065
rs146291056	APOBEC3B-AS1	6.60594	1.09e-07	0.00308945	2.41065
rs61141826	SUMO1P4	6.60503	1.09e-07	0.00308945	2.79512
rs57744535	SUMO1P4	6.60503	1.09e-07	0.00308945	2.79512
rs59269605	SUMO1P4	6.60503	1.09e-07	0.00308945	2.79512
rs7409047	SUMO1P4	6.60503	1.09e-07	0.00308945	2.79512
rs9653117	SUMO1P4	6.60503	1.09e-07	0.00308945	2.79512
rs4802611	SUMO1P4	6.60503	1.09e-07	0.00308945	2.79512
rs9653118	SUMO1P4	6.60503	1.09e-07	0.00308945	2.79512
rs9653100	SUMO1P4	6.60503	1.09e-07	0.00308945	2.79512
rs113220577	SUMO1P4	6.60503	1.09e-07	0.00308945	2.79512
rs11878448	SUMO1P4	6.60503	1.09e-07	0.00308945	2.79512
rs1042120	SUMO1P4	6.60503	1.09e-07	0.00308945	2.79512
rs60403475	SUMO1P4	6.60503	1.09e-07	0.00308945	2.79512
rs4352151	SUMO1P4	6.60503	1.09e-07	0.00308945	2.79512
rs55992104	SUMO1P4	6.60503	1.09e-07	0.00308945	2.79512
rs60365978	SUMO1P4	6.60503	1.09e-07	0.00308945	2.79512
rs4802612	SUMO1P4	6.60503	1.09e-07	0.00308945	2.79512
rs2271953	SUMO1P4	6.60503	1.09e-07	0.00308945	2.79512
rs2271952	SUMO1P4	6.60503	1.09e-07	0.00308945	2.79512
rs2271951	SUMO1P4	6.60503	1.09e-07	0.00308945	2.79512
rs4801801	SUMO1P4	6.60503	1.09e-07	0.00308945	2.79512
rs55991145	SUMO1P4	6.60503	1.09e-07	0.00308945	2.79512
rs59192944	SUMO1P4	6.60503	1.09e-07	0.00308945	2.79512
rs56974957	SUMO1P4	6.60503	1.09e-07	0.00308945	2.79512
rs1858742	SUMO1P4	6.60503	1.09e-07	0.00308945	2.79512
rs8108175	SUMO1P4	6.60503	1.09e-07	0.00308945	2.79512
rs10421294	SUMO1P4	6.60503	1.09e-07	0.00308945	2.79512
rs10403394	SUMO1P4	6.60503	1.09e-07	0.00308945	2.79512
rs17555056	SUMO1P4	6.60503	1.09e-07	0.00308945	2.79512
rs4802613	SUMO1P4	6.60503	1.09e-07	0.00308945	2.79512
rs739347	SUMO1P4	6.60503	1.09e-07	0.00308945	2.79512
rs9933940	SSTR5-AS1	6.60097	1.1e-07	0.00308945	1.57566
rs9923479	SSTR5-AS1	6.60097	1.1e-07	0.00308945	1.57566
rs4984794	SSTR5-AS1	6.60097	1.1e-07	0.00308945	1.57566
rs1610294	SSTR5-AS1	6.60097	1.1e-07	0.00308945	1.57566
rs12310165	NEUROD4	6.59921	1.11e-07	0.00308945	0.195473
rs35884029	NEUROD4	6.59921	1.11e-07	0.00308945	0.195473
rs7978145	NEUROD4	6.59921	1.11e-07	0.00308945	0.195473
rs7978146	NEUROD4	6.59921	1.11e-07	0.00308945	0.195473
rs34015848	NEUROD4	6.59921	1.11e-07	0.00308945	0.195473
rs34823448	NEUROD4	6.59921	1.11e-07	0.00308945	0.195473
rs1153159	NEUROD4	6.59921	1.11e-07	0.00308945	0.195473
rs1716360	NEUROD4	6.59921	1.11e-07	0.00308945	0.195473
rs1153162	NEUROD4	6.59921	1.11e-07	0.00308945	0.195473
rs112523089	NEUROD4	6.59921	1.11e-07	0.00308945	0.195473
rs1145014	NEUROD4	6.59921	1.11e-07	0.00308945	0.195473
rs1249962	NEUROD4	6.59921	1.11e-07	0.00308945	0.195473
rs1153163	NEUROD4	6.59921	1.11e-07	0.00308945	0.195473
rs10161050	NEUROD4	6.59921	1.11e-07	0.00308945	0.195473
rs6431071	POTEF	6.59859	1.11e-07	0.00308945	2.74937
rs7017797	TDH	6.59363	1.13e-07	0.00308945	9.93121
rs72932565	RPL21P126	6.59301	1.13e-07	0.00308945	0.510082
rs9898955	SNORA48	6.59145	1.13e-07	0.00308945	0.867215
rs2247552	OR7E156P	6.58848	1.14e-07	0.00308945	0.224166
rs1858470	OR7E156P	6.58848	1.14e-07	0.00308945	0.224166
rs2805958	OR7E156P	6.58848	1.14e-07	0.00308945	0.224166
rs2805961	OR7E156P	6.58848	1.14e-07	0.00308945	0.224166
rs2805962	OR7E156P	6.58848	1.14e-07	0.00308945	0.224166
rs1537456	OR7E156P	6.58848	1.14e-07	0.00308945	0.224166
rs2669322	OR7E156P	6.58848	1.14e-07	0.00308945	0.224166
rs3119941	OR7E156P	6.58848	1.14e-07	0.00308945	0.224166
rs3095579	OR7E156P	6.58848	1.14e-07	0.00308945	0.224166
rs3106426	OR7E156P	6.58848	1.14e-07	0.00308945	0.224166
rs3095580	OR7E156P	6.58848	1.14e-07	0.00308945	0.224166
rs3106431	OR7E156P	6.58848	1.14e-07	0.00308945	0.224166
rs3119955	OR7E156P	6.58848	1.14e-07	0.00308945	0.224166
rs3119940	OR7E156P	6.58848	1.14e-07	0.00308945	0.224166
rs2175660	OR7E156P	6.58848	1.14e-07	0.00308945	0.224166
rs1512881	OR7E156P	6.58848	1.14e-07	0.00308945	0.224166
rs3106412	OR7E156P	6.58848	1.14e-07	0.00308945	0.224166
rs1512877	OR7E156P	6.58848	1.14e-07	0.00308945	0.224166
rs3106414	OR7E156P	6.58848	1.14e-07	0.00308945	0.224166
rs3106415	OR7E156P	6.58848	1.14e-07	0.00308945	0.224166
rs3095587	OR7E156P	6.58848	1.14e-07	0.00308945	0.224166
rs3106416	OR7E156P	6.58848	1.14e-07	0.00308945	0.224166
rs1512873	OR7E156P	6.58848	1.14e-07	0.00308945	0.224166
rs3095589	OR7E156P	6.58848	1.14e-07	0.00308945	0.224166
rs3119944	OR7E156P	6.58848	1.14e-07	0.00308945	0.224166
rs3106417	OR7E156P	6.58848	1.14e-07	0.00308945	0.224166
rs3095590	OR7E156P	6.58848	1.14e-07	0.00308945	0.224166
rs1333461	OR7E156P	6.58848	1.14e-07	0.00308945	0.224166
rs1398517	OR7E156P	6.58848	1.14e-07	0.00308945	0.224166
rs3106423	OR7E156P	6.58848	1.14e-07	0.00308945	0.224166
rs3119945	OR7E156P	6.58848	1.14e-07	0.00308945	0.224166
rs3119947	OR7E156P	6.58848	1.14e-07	0.00308945	0.224166
rs3119948	OR7E156P	6.58848	1.14e-07	0.00308945	0.224166
rs2221898	OR7E156P	6.58848	1.14e-07	0.00308945	0.224166
rs982572	OR7E156P	6.58848	1.14e-07	0.00308945	0.224166
rs982573	OR7E156P	6.58848	1.14e-07	0.00308945	0.224166
rs3119951	OR7E156P	6.58848	1.14e-07	0.00308945	0.224166
rs3119953	OR7E156P	6.58848	1.14e-07	0.00308945	0.224166
rs3119954	OR7E156P	6.58848	1.14e-07	0.00308945	0.224166
rs1996067	OR7E156P	6.58848	1.14e-07	0.00308945	0.224166
rs3106422	OR7E156P	6.58848	1.14e-07	0.00308945	0.224166
rs3106420	OR7E156P	6.58848	1.14e-07	0.00308945	0.224166
rs3119957	OR7E156P	6.58848	1.14e-07	0.00308945	0.224166
rs3119958	OR7E156P	6.58848	1.14e-07	0.00308945	0.224166
rs3119959	OR7E156P	6.58848	1.14e-07	0.00308945	0.224166
rs3106419	OR7E156P	6.58848	1.14e-07	0.00308945	0.224166
rs3095594	OR7E156P	6.58848	1.14e-07	0.00308945	0.224166
rs3106418	OR7E156P	6.58848	1.14e-07	0.00308945	0.224166
rs1913174	OR7E156P	6.58848	1.14e-07	0.00308945	0.224166
rs1333457	OR7E156P	6.58848	1.14e-07	0.00308945	0.224166
rs3106428	OR7E156P	6.58848	1.14e-07	0.00308945	0.224166
rs3119964	OR7E156P	6.58848	1.14e-07	0.00308945	0.224166
rs1413060	OR7E156P	6.58848	1.14e-07	0.00308945	0.224166
rs578861	OR7E156P	6.58848	1.14e-07	0.00308945	0.224166
rs529145	OR7E156P	6.58848	1.14e-07	0.00308945	0.224166
rs498141	OR7E156P	6.58848	1.14e-07	0.00308945	0.224166
rs576321	OR7E156P	6.58848	1.14e-07	0.00308945	0.224166
rs471818	OR7E156P	6.58848	1.14e-07	0.00308945	0.224166
rs482669	OR7E156P	6.58848	1.14e-07	0.00308945	0.224166
rs1604877	OR7E156P	6.58848	1.14e-07	0.00308945	0.224166
rs559708	OR7E156P	6.58848	1.14e-07	0.00308945	0.224166
rs510603	OR7E156P	6.58848	1.14e-07	0.00308945	0.224166
rs558739	OR7E156P	6.58848	1.14e-07	0.00308945	0.224166
rs546203	OR7E156P	6.58848	1.14e-07	0.00308945	0.224166
rs489887	OR7E156P	6.58848	1.14e-07	0.00308945	0.224166
rs492711	OR7E156P	6.58848	1.14e-07	0.00308945	0.224166
rs494466	OR7E156P	6.58848	1.14e-07	0.00308945	0.224166
rs524699	OR7E156P	6.58848	1.14e-07	0.00308945	0.224166
rs2780359	OR7E156P	6.58848	1.14e-07	0.00308945	0.224166
rs480862	OR7E156P	6.58848	1.14e-07	0.00308945	0.224166
rs479236	OR7E156P	6.58848	1.14e-07	0.00308945	0.224166
rs561092	OR7E156P	6.58848	1.14e-07	0.00308945	0.224166
rs557459	OR7E156P	6.58848	1.14e-07	0.00308945	0.224166
rs471109	OR7E156P	6.58848	1.14e-07	0.00308945	0.224166
rs580620	OR7E156P	6.58848	1.14e-07	0.00308945	0.224166
rs579570	OR7E156P	6.58848	1.14e-07	0.00308945	0.224166
rs508825	OR7E156P	6.58848	1.14e-07	0.00308945	0.224166
rs693108	OR7E156P	6.58848	1.14e-07	0.00308945	0.224166
rs3119935	OR7E156P	6.58848	1.14e-07	0.00308945	0.224166
rs494439	OR7E156P	6.58848	1.14e-07	0.00308945	0.224166
rs479928	OR7E156P	6.58848	1.14e-07	0.00308945	0.224166
rs545201	OR7E156P	6.58848	1.14e-07	0.00308945	0.224166
rs404075	OR7E156P	6.58848	1.14e-07	0.00308945	0.224166
rs298899	OR7E156P	6.58848	1.14e-07	0.00308945	0.224166
rs298898	OR7E156P	6.58848	1.14e-07	0.00308945	0.224166
rs182444	OR7E156P	6.58848	1.14e-07	0.00308945	0.224166
rs298895	OR7E156P	6.58848	1.14e-07	0.00308945	0.224166
rs298894	OR7E156P	6.58848	1.14e-07	0.00308945	0.224166
rs298892	OR7E156P	6.58848	1.14e-07	0.00308945	0.224166
rs298891	OR7E156P	6.58848	1.14e-07	0.00308945	0.224166
rs298888	OR7E156P	6.58848	1.14e-07	0.00308945	0.224166
rs298887	OR7E156P	6.58848	1.14e-07	0.00308945	0.224166
rs486769	OR7E156P	6.58848	1.14e-07	0.00308945	0.224166
rs298790	OR7E156P	6.58848	1.14e-07	0.00308945	0.224166
rs298789	OR7E156P	6.58848	1.14e-07	0.00308945	0.224166
rs298788	OR7E156P	6.58848	1.14e-07	0.00308945	0.224166
rs298784	OR7E156P	6.58848	1.14e-07	0.00308945	0.224166
rs148164143	OR7E156P	6.58848	1.14e-07	0.00308945	0.224166
rs613822	OR7E156P	6.58848	1.14e-07	0.00308945	0.224166
rs1097374	OR7E156P	6.58848	1.14e-07	0.00308945	0.224166
rs3012179	OR7E156P	6.58848	1.14e-07	0.00308945	0.224166
rs298766	OR7E156P	6.58848	1.14e-07	0.00308945	0.224166
rs298765	OR7E156P	6.58848	1.14e-07	0.00308945	0.224166
rs298763	OR7E156P	6.58848	1.14e-07	0.00308945	0.224166
rs298782	OR7E156P	6.58848	1.14e-07	0.00308945	0.224166
rs298781	OR7E156P	6.58848	1.14e-07	0.00308945	0.224166
rs298776	OR7E156P	6.58848	1.14e-07	0.00308945	0.224166
rs444576	OR7E156P	6.58848	1.14e-07	0.00308945	0.224166
rs298848	OR7E156P	6.58848	1.14e-07	0.00308945	0.224166
rs298850	OR7E156P	6.58848	1.14e-07	0.00308945	0.224166
rs188480	OR7E156P	6.58848	1.14e-07	0.00308945	0.224166
rs298852	OR7E156P	6.58848	1.14e-07	0.00308945	0.224166
rs298853	OR7E156P	6.58848	1.14e-07	0.00308945	0.224166
rs188481	OR7E156P	6.58848	1.14e-07	0.00308945	0.224166
rs298855	OR7E156P	6.58848	1.14e-07	0.00308945	0.224166
rs11171016	NEUROD4	6.58603	1.15e-07	0.00310348	0.195527
rs12817212	NEUROD4	6.58603	1.15e-07	0.00310348	0.195527
rs2251580	OR7E156P	6.58458	1.16e-07	0.00310348	0.224146
rs486768	OR7E156P	6.58383	1.16e-07	0.00310348	0.224093
rs298886	OR7E156P	6.58383	1.16e-07	0.00310348	0.224093
rs506703	OR7E156P	6.58383	1.16e-07	0.00310348	0.224093
rs298884	OR7E156P	6.58383	1.16e-07	0.00310348	0.224093
rs298883	OR7E156P	6.58383	1.16e-07	0.00310348	0.224093
rs298881	OR7E156P	6.58383	1.16e-07	0.00310348	0.224093
rs298880	OR7E156P	6.58383	1.16e-07	0.00310348	0.224093
rs298879	OR7E156P	6.58383	1.16e-07	0.00310348	0.224093
rs177123	OR7E156P	6.58383	1.16e-07	0.00310348	0.224093
rs182443	OR7E156P	6.58383	1.16e-07	0.00310348	0.224093
rs298876	OR7E156P	6.58383	1.16e-07	0.00310348	0.224093
rs298875	OR7E156P	6.58383	1.16e-07	0.00310348	0.224093
rs298873	OR7E156P	6.58383	1.16e-07	0.00310348	0.224093
rs298871	OR7E156P	6.58383	1.16e-07	0.00310348	0.224093
rs419967	OR7E156P	6.58383	1.16e-07	0.00310348	0.224093
rs478952	OR7E156P	6.58383	1.16e-07	0.00310348	0.224093
rs435653	OR7E156P	6.58277	1.17e-07	0.00311136	0.225084
rs2255151	OR7E156P	6.58201	1.17e-07	0.00311136	0.224187
rs2669336	OR7E156P	6.58201	1.17e-07	0.00311136	0.224187
rs2324060	OR7E156P	6.58201	1.17e-07	0.00311136	0.224187
rs2669334	OR7E156P	6.58201	1.17e-07	0.00311136	0.224187
rs2256008	OR7E156P	6.58201	1.17e-07	0.00311136	0.224187
rs6823845	RNU7-192P	6.58038	1.17e-07	0.00311771	3.01974
rs4597890	RNU7-192P	6.58038	1.17e-07	0.00311771	3.01974
rs4413456	RNU7-192P	6.58038	1.17e-07	0.00311771	3.01974
rs12651228	RNU7-192P	6.58038	1.17e-07	0.00311771	3.01974
rs149474436	APOBEC3B-AS1	6.58019	1.17e-07	0.00311771	2.41025
rs143038203	APOBEC3B-AS1	6.58019	1.17e-07	0.00311771	2.41025
rs113102164	APOBEC3B-AS1	6.58019	1.17e-07	0.00311771	2.41025
[truncated: 3,606 more rows]
