# Supplementary material for: Expression Quantitative Trait Locus Study of Non-Syndromic Cleft Lip with or without Cleft Palate GWAS Variants in Lip Tissues
Source: Cells. 2022 Oct 18;11(20):3281. doi: 10.3390/cells11203281 (PMC9600070; doi:10.3390/cells11203281)
Supplement: Supplementary file 1 [file cells-11-03281-s001.zip › tableS4.xlsx]

## Sheet: Sheet1
Table S4. All nominal risk-eSNP-eGene pairs
Header fields
snpid	The rs ID of the variant
gene	Gene name
t-stat	t-statistic
p-value	p-value for the significant gene and SNP
beta	Effect size estimate from linear model
TSS		transcription start site
snpid	gene	t-stat	pvalue	beta	Distance to TSS
rs4886601	CSK	2.20392	0.0340101	4.90869	-190547
rs58473469	CSK	2.20392	0.0340101	4.90869	-189335
rs9635320	CSK	2.20392	0.0340101	4.90869	-189307
rs7176095	CSK	2.20392	0.0340101	4.90869	-187987
rs11072494	CSK	2.20392	0.0340101	4.90869	-185235
rs11072495	CSK	2.20392	0.0340101	4.90869	-183267
rs4887166	CSK	2.20392	0.0340101	4.90869	-176800
rs6495117	CSK	2.20392	0.0340101	4.90869	-174898
rs12441932	CSK	2.20392	0.0340101	4.90869	-164399
rs8037714	CSK	2.16421	0.0371595	4.98202	-248080
rs8041807	CSK	2.16421	0.0371595	4.98202	-247467
rs8027066	CSK	2.16421	0.0371595	4.98202	-246375
rs12594447	CSK	2.16421	0.0371595	4.98202	-245665
rs11072493	CSK	2.16421	0.0371595	4.98202	-245176
rs2415242	CSK	2.16421	0.0371595	4.98202	-235292
rs7177407	CSK	2.16421	0.0371595	4.98202	-230613
rs12442013	CSK	2.16421	0.0371595	4.98202	-227638
rs12442097	CSK	2.16421	0.0371595	4.98202	-227265
rs7178568	CSK	2.16421	0.0371595	4.98202	-222982
rs8029215	CSK	2.16421	0.0371595	4.98202	-220910
rs8023865	CSK	2.16421	0.0371595	4.98202	-220794
rs8023479	CSK	2.16421	0.0371595	4.98202	-220720
rs12437519	CSK	2.16421	0.0371595	4.98202	-219948
rs12439113	CSK	2.16421	0.0371595	4.98202	-218251
rs8043082	CSK	2.16421	0.0371595	4.98202	-217161
rs8026923	CSK	2.16421	0.0371595	4.98202	-216336
rs2415241	CSK	2.16421	0.0371595	4.98202	-215636
rs7171838	CSK	2.16421	0.0371595	4.98202	-210279
rs4887159	CSK	2.16421	0.0371595	4.98202	-208516
rs4887160	CSK	2.16421	0.0371595	4.98202	-208259
rs6495115	CSK	2.16421	0.0371595	4.98202	-203935
rs4887162	CSK	2.16421	0.0371595	4.98202	-201898
rs4887163	CSK	2.16421	0.0371595	4.98202	-201652
rs74025818	CSK	2.14006	0.0391989	4.9699	-163770
rs735241	DLK1	2.29338	0.0277716	19.1719	-50316
rs4900470	DLK1	2.29338	0.0277716	19.1719	-47346
rs34415530	DNAJC14	-2.19135	0.0349804	-5.83374	229888
rs10876866	DNAJC14	-2.19135	0.0349804	-5.83374	230622
rs61938962	DNAJC14	-2.19135	0.0349804	-5.83374	232022
rs61938963	DNAJC14	-2.19135	0.0349804	-5.83374	232060
rs2640564	DNAJC14	-2.19135	0.0349804	-5.83374	240550
rs1689510	DNAJC14	-2.12692	0.0403488	-5.60588	182024
rs772921	DNAJC14	-2.12692	0.0403488	-5.60588	188833
rs12680842	RAD54B	2.26426	0.0296789	2.14525	198418
rs12680855	RAD54B	2.26426	0.0296789	2.14525	198467
rs7829886	RAD54B	2.22813	0.0322087	2.11309	113200
rs12543207	RAD54B	2.22813	0.0322087	2.11309	113242
rs72674832	RAD54B	2.22813	0.0322087	2.11309	114300
rs4366055	RAD54B	2.22813	0.0322087	2.11309	123140
rs2381885	RAD54B	2.22813	0.0322087	2.11309	128014
rs12681564	RAD54B	2.22813	0.0322087	2.11309	129207
rs10956915	RAD54B	2.22813	0.0322087	2.11309	130402
rs56302978	RAD54B	2.22813	0.0322087	2.11309	133923
rs11992893	RAD54B	2.22813	0.0322087	2.11309	136513
rs12678305	RAD54B	2.22813	0.0322087	2.11309	136951
rs1048029	RAD54B	2.22813	0.0322087	2.11309	138189
rs1055797	RAD54B	2.22813	0.0322087	2.11309	139045
rs1470153	RAD54B	2.22813	0.0322087	2.11309	142627
rs72674843	RAD54B	2.22813	0.0322087	2.11309	148812
rs957447	RAD54B	2.22813	0.0322087	2.11309	157035
rs113423963	RAD54B	2.22813	0.0322087	2.11309	157743
rs77708497	RAD54B	2.22813	0.0322087	2.11309	157946
rs2381882	RAD54B	2.22813	0.0322087	2.11309	163536
rs72674852	RAD54B	2.22813	0.0322087	2.11309	164563
rs72674855	RAD54B	2.22813	0.0322087	2.11309	164746
rs4373498	RAD54B	2.22813	0.0322087	2.11309	164938
rs16916874	RAD54B	2.22813	0.0322087	2.11309	165789
rs56042558	RAD54B	2.22813	0.0322087	2.11309	171256
rs1992370	RAD54B	2.22813	0.0322087	2.11309	174506
rs72674861	RAD54B	2.22813	0.0322087	2.11309	178091
rs60655325	RAD54B	2.22813	0.0322087	2.11309	180646
rs16916881	RAD54B	2.22813	0.0322087	2.11309	182082
rs28817653	RAD54B	2.22813	0.0322087	2.11309	185862
rs72674866	RAD54B	2.22813	0.0322087	2.11309	192659
rs55897841	RAD54B	2.22813	0.0322087	2.11309	193082
rs72674867	RAD54B	2.22813	0.0322087	2.11309	194013
rs10956919	RAD54B	2.22813	0.0322087	2.11309	200985
rs12540967	RAD54B	2.22813	0.0322087	2.11309	204902
rs4735297	RAD54B	2.22813	0.0322087	2.11309	205152
rs72674877	RAD54B	2.22813	0.0322087	2.11309	208519
rs12682601	RAD54B	2.21441	0.0332191	2.07517	210532
rs12480743	RNA5SP484	2.32446	0.0258573	0.901695	-215403
rs12480743	RNA5SP484	2.32446	0.0258573	0.901695	-215403
rs6072080	RNA5SP484	2.31382	0.0264991	0.898195	-221832
rs6072080	RNA5SP484	2.31382	0.0264991	0.898195	-221832
rs6065259	RNA5SP484	2.31382	0.0264991	0.898195	-220780
rs6065259	RNA5SP484	2.31382	0.0264991	0.898195	-220780
rs6065261	RNA5SP484	2.31382	0.0264991	0.898195	-217181
rs6065261	RNA5SP484	2.31382	0.0264991	0.898195	-217181
rs35963929	RNA5SP484	2.28459	0.0283354	0.88396	-211767
rs35963929	RNA5SP484	2.28459	0.0283354	0.88396	-211767
rs11698548	RNA5SP484	2.28459	0.0283354	0.88396	-211753
rs11698548	RNA5SP484	2.28459	0.0283354	0.88396	-211753
rs11698990	RNA5SP484	2.28459	0.0283354	0.88396	-211751
rs11698990	RNA5SP484	2.28459	0.0283354	0.88396	-211751
rs2006771	RNU6-338P	2.40382	0.0214981	0.240831	213893
rs8142376	RNU6-338P	2.40382	0.0214981	0.240831	216318
rs74025818	SCAMP2	2.29842	0.0274527	6.47097	-225443
rs7176095	SCAMP2	2.26768	0.0294493	6.15444	-249660
rs11072494	SCAMP2	2.26768	0.0294493	6.15444	-246908
rs11072495	SCAMP2	2.26768	0.0294493	6.15444	-244940
rs4887166	SCAMP2	2.26768	0.0294493	6.15444	-238473
rs6495117	SCAMP2	2.26768	0.0294493	6.15444	-236571
rs12441932	SCAMP2	2.26768	0.0294493	6.15444	-226072
rs6495118	SCAMP2	2.10607	0.0422364	6.23806	-224059
rs11629749	SCAMP2	2.10607	0.0422364	6.23806	-216478
rs76160708	SCAMP2	2.10607	0.0422364	6.23806	-206829
rs79874445	SCAMP2	2.10607	0.0422364	6.23806	-205174
rs79600165	SCAMP2	2.10607	0.0422364	6.23806	-195080
rs7497342	SCAMP2	2.10607	0.0422364	6.23806	-188008
rs11072497	SCAMP2	2.10607	0.0422364	6.23806	-184714
rs11072498	SCAMP2	2.10607	0.0422364	6.23806	-181884
rs2415245	SCAMP2	2.10607	0.0422364	6.23806	-165639
rs61192812	SCAMP2	2.08577	0.0441475	5.93611	-247576
rs4900470	SNORD113-2	2.20153	0.0341929	24.3376	-248983
rs11841646	SPRY2	-2.18423	0.0355403	-9.90527	-230809
rs1409904	SPRY2	-2.18423	0.0355403	-9.90527	-220234
rs11617692	SPRY2	-2.17127	0.0365809	-9.51741	-212676
rs9601323	SPRY2	-2.17127	0.0365809	-9.51741	-209714
rs8078751	STX8	3.51044	0.0012228	11.0164	-214363
rs36047638	STX8	2.26074	0.0299179	3.59867	-217424
rs72809924	STX8	2.05936	0.0467486	3.03933	-224412
rs13429581	TAF1B	2.47516	0.0181601	3.36354	-20040
rs9973577	TAF1B	2.37414	0.0230437	3.18241	-22780
rs9973905	TAF1B	2.37414	0.0230437	3.18241	-22628
rs9973654	TAF1B	2.37414	0.0230437	3.18241	-20915
rs111591809	TAF1B	2.37414	0.0230437	3.18241	-17513
rs113101736	TAF1B	2.37414	0.0230437	3.18241	-17380
rs113928780	TAF1B	2.37414	0.0230437	3.18241	-17299
rs58521916	TAF1B	2.37414	0.0230437	3.18241	-17013
rs11887231	TAF1B	2.37414	0.0230437	3.18241	-16367
rs1119633	TAF1B	2.37414	0.0230437	3.18241	-15951
rs1119632	TAF1B	2.37414	0.0230437	3.18241	-15819
rs13404815	TAF1B	2.37414	0.0230437	3.18241	-15717
rs2656329	TAF1B	2.37414	0.0230437	3.18241	-15139
rs56154233	TAF1B	2.37414	0.0230437	3.18241	-14256
rs287975	TAF1B	2.24769	0.0308166	3.05432	-14008
rs287977	TAF1B	2.24769	0.0308166	3.05432	-13465
rs287978	TAF1B	2.24769	0.0308166	3.05432	-12949
rs113458540	TAF1B	2.22536	0.0324104	3.0289	-1885
rs112717131	TAF1B	2.22536	0.0324104	3.0289	-1811
rs72780999	TAF1B	2.22536	0.0324104	3.0289	-1513
rs111385625	TAF1B	2.22536	0.0324104	3.0289	-1314
rs112307255	TAF1B	2.22536	0.0324104	3.0289	-1217
rs72782605	TAF1B	2.22536	0.0324104	3.0289	-475
rs287979	TAF1B	2.03455	0.0493131	2.78241	-12516
rs287982	TAF1B	2.03455	0.0493131	2.78241	-11041
rs11178900	TMEM19	2.16148	0.037385	3.83338	28803
rs11613429	TMEM19	2.16148	0.037385	3.83338	32733
rs4887155	UBL7	2.6181	0.0128533	3.7128	66142
rs7176491	UBL7	2.6181	0.0128533	3.7128	68898
rs11072490	UBL7	2.6181	0.0128533	3.7128	69192
rs8042832	UBL7	2.6181	0.0128533	3.7128	70007
rs7166656	UBL7	2.6181	0.0128533	3.7128	70679
rs1821847	UBL7	2.6181	0.0128533	3.7128	70896
rs7173006	UBL7	2.6181	0.0128533	3.7128	71815
rs78796673	UBL7	2.6181	0.0128533	3.7128	74209
rs4261483	UBL7	2.6181	0.0128533	3.7128	75016
rs8041030	UBL7	2.57848	0.0141595	3.66575	79749
rs8040745	UBL7	2.57848	0.0141595	3.66575	79814
rs76408068	UBL7	2.57848	0.0141595	3.66575	82763
rs8028163	UBL7	2.57848	0.0141595	3.66575	84383
rs11072492	UBL7	2.57848	0.0141595	3.66575	85805
rs8037714	UBL7	2.57848	0.0141595	3.66575	88000
rs8041807	UBL7	2.57848	0.0141595	3.66575	88613
rs8027066	UBL7	2.57848	0.0141595	3.66575	89705
rs12594447	UBL7	2.57848	0.0141595	3.66575	90415
rs11072493	UBL7	2.57848	0.0141595	3.66575	90904
rs2415242	UBL7	2.57848	0.0141595	3.66575	100788
rs7177407	UBL7	2.57848	0.0141595	3.66575	105467
rs12442013	UBL7	2.57848	0.0141595	3.66575	108442
rs12442097	UBL7	2.57848	0.0141595	3.66575	108815
rs7178568	UBL7	2.57848	0.0141595	3.66575	113098
rs8029215	UBL7	2.57848	0.0141595	3.66575	115170
rs8023865	UBL7	2.57848	0.0141595	3.66575	115286
rs8023479	UBL7	2.57848	0.0141595	3.66575	115360
rs12437519	UBL7	2.57848	0.0141595	3.66575	116132
rs12439113	UBL7	2.57848	0.0141595	3.66575	117829
rs8043082	UBL7	2.57848	0.0141595	3.66575	118919
rs8026923	UBL7	2.57848	0.0141595	3.66575	119744
rs2415241	UBL7	2.57848	0.0141595	3.66575	120444
rs7171838	UBL7	2.57848	0.0141595	3.66575	125801
rs4887159	UBL7	2.57848	0.0141595	3.66575	127564
rs4887160	UBL7	2.57848	0.0141595	3.66575	127821
rs6495115	UBL7	2.57848	0.0141595	3.66575	132145
rs4887162	UBL7	2.57848	0.0141595	3.66575	134182
rs4887163	UBL7	2.57848	0.0141595	3.66575	134428
rs61192812	UBL7	2.5628	0.0147093	3.67214	150177
rs8025915	UBL7	2.54376	0.0154036	3.65114	132211
rs4372642	UBL7	2.54358	0.0154103	3.64761	14118
rs11854226	UBL7	2.50471	0.0169217	3.46871	52952
rs4278699	UBL7	2.50471	0.0169217	3.46871	54080
rs8038730	UBL7	2.50471	0.0169217	3.46871	55026
rs7178219	UBL7	2.50471	0.0169217	3.46871	56575
rs6495109	UBL7	2.50471	0.0169217	3.46871	58743
rs8037436	UBL7	2.50471	0.0169217	3.46871	60190
rs56369998	UBL7	2.50471	0.0169217	3.46871	63914
rs12591603	UBL7	2.50471	0.0169217	3.46871	64139
rs11857328	UBL7	2.50471	0.0169217	3.46871	64573
rs6495118	UBL7	2.5025	0.0170118	3.74922	173694
rs11629749	UBL7	2.5025	0.0170118	3.74922	181275
rs76160708	UBL7	2.5025	0.0170118	3.74922	190924
rs79874445	UBL7	2.5025	0.0170118	3.74922	192579
rs79600165	UBL7	2.5025	0.0170118	3.74922	202673
rs7497342	UBL7	2.5025	0.0170118	3.74922	209745
rs11072497	UBL7	2.5025	0.0170118	3.74922	213039
rs11072498	UBL7	2.5025	0.0170118	3.74922	215869
rs2415245	UBL7	2.5025	0.0170118	3.74922	232114
rs1866113	UBL7	2.45776	0.0189277	3.41227	-8715
rs8039977	UBL7	2.45776	0.0189277	3.41227	-8469
rs2012008	UBL7	2.45776	0.0189277	3.41227	-4150
rs1078011	UBL7	2.45776	0.0189277	3.41227	-3456
rs3985310	UBL7	2.45776	0.0189277	3.41227	-3151
rs4887147	UBL7	2.45776	0.0189277	3.41227	-2114
rs4887148	UBL7	2.45776	0.0189277	3.41227	-1921
rs4887150	UBL7	2.45776	0.0189277	3.41227	-1294
rs4887151	UBL7	2.45776	0.0189277	3.41227	-851
rs11854461	UBL7	2.45776	0.0189277	3.41227	1423
rs2289188	UBL7	2.45776	0.0189277	3.41227	4150
rs6495101	UBL7	2.45776	0.0189277	3.41227	4434
rs2289187	UBL7	2.45776	0.0189277	3.41227	6081
rs7163775	UBL7	2.45776	0.0189277	3.41227	6783
rs12440645	UBL7	2.45776	0.0189277	3.41227	6943
rs12440654	UBL7	2.45776	0.0189277	3.41227	7031
rs7169985	UBL7	2.45776	0.0189277	3.41227	7460
rs8037211	UBL7	2.45776	0.0189277	3.41227	9084
rs7166701	UBL7	2.45776	0.0189277	3.41227	10697
rs11852291	UBL7	2.45776	0.0189277	3.41227	11647
rs4468560	UBL7	2.45776	0.0189277	3.41227	14035
rs74903425	UBL7	2.45776	0.0189277	3.41227	16721
rs77655065	UBL7	2.45776	0.0189277	3.41227	16722
rs4887152	UBL7	2.45776	0.0189277	3.41227	18036
rs11856543	UBL7	2.45776	0.0189277	3.41227	20211
rs12592493	UBL7	2.45776	0.0189277	3.41227	21022
rs12594766	UBL7	2.45776	0.0189277	3.41227	21058
rs12592512	UBL7	2.45776	0.0189277	3.41227	21105
rs4544202	UBL7	2.45776	0.0189277	3.41227	22677
rs4077703	UBL7	2.45776	0.0189277	3.41227	23844
rs6495102	UBL7	2.45776	0.0189277	3.41227	24360
rs6495103	UBL7	2.45776	0.0189277	3.41227	24530
rs8033841	UBL7	2.45776	0.0189277	3.41227	25563
rs8029099	UBL7	2.45776	0.0189277	3.41227	28452
rs56367313	UBL7	2.45776	0.0189277	3.41227	31088
rs4324083	UBL7	2.45776	0.0189277	3.41227	33162
rs6495105	UBL7	2.45776	0.0189277	3.41227	34535
rs12592906	UBL7	2.45776	0.0189277	3.41227	35834
rs79600239	UBL7	2.45776	0.0189277	3.41227	36010
rs4886598	UBL7	2.45776	0.0189277	3.41227	38464
rs4886599	UBL7	2.45776	0.0189277	3.41227	38465
rs4887153	UBL7	2.45776	0.0189277	3.41227	38724
rs12595017	UBL7	2.45776	0.0189277	3.41227	39141
rs16969247	UBL7	2.45776	0.0189277	3.41227	40564
rs6495106	UBL7	2.45776	0.0189277	3.41227	41029
rs11855521	UBL7	2.45776	0.0189277	3.41227	42061
rs55662551	UBL7	2.45776	0.0189277	3.41227	42768
rs79923136	UBL7	2.45776	0.0189277	3.41227	46242
rs57271230	UBL7	2.45776	0.0189277	3.41227	47041
rs7177140	UBL7	2.45776	0.0189277	3.41227	47574
rs35752918	UBL7	2.45776	0.0189277	3.41227	48263
rs79534854	UBL7	2.45776	0.0189277	3.41227	48280
rs4887154	UBL7	2.45776	0.0189277	3.41227	48849
rs10851871	UBL7	2.45776	0.0189277	3.41227	50599
rs4886601	UBL7	2.45776	0.0189277	3.41227	145533
rs58473469	UBL7	2.45776	0.0189277	3.41227	146745
rs9635320	UBL7	2.45776	0.0189277	3.41227	146773
rs7176095	UBL7	2.45776	0.0189277	3.41227	148093
rs11072494	UBL7	2.45776	0.0189277	3.41227	150845
rs11072495	UBL7	2.45776	0.0189277	3.41227	152813
rs4887166	UBL7	2.45776	0.0189277	3.41227	159280
rs6495117	UBL7	2.45776	0.0189277	3.41227	161182
rs12441932	UBL7	2.45776	0.0189277	3.41227	171681
rs74025818	UBL7	2.41622	0.0208806	3.49431	172310
rs11072488	UBL7	2.34867	0.0244497	3.3815	48040
rs12439505	UBL7	2.34867	0.0244497	3.3815	48044
rs117379081	UBL7	2.2223	0.0326344	3.15154	34129
rs16969393	UBL7	-2.22064	0.0327573	-3.16134	45052
rs1030889	UBL7	-2.21581	0.0331143	-3.15415	-369
rs8025655	UBL7	2.21355	0.0332833	3.06039	-26549
rs8036030	UBL7	2.19884	0.0343994	3.0412	-21709
rs2017998	UBL7	2.19884	0.0343994	3.0412	-16413
rs9888684	UBL7	-2.13251	0.0398559	-2.95552	223167
rs4887165	UBL7	-2.11939	0.041022	-2.93936	151038
rs2363633	VTI1BP3	-2.91871	0.0060257	-0.293462	-170346
rs2070875	VTI1BP3	-2.73336	0.00965879	-0.273001	-180816
rs3741442	VTI1BP3	-2.73336	0.00965879	-0.273001	-178384
rs10783550	VTI1BP3	-2.17074	0.0366246	-0.208369	-177219
rs12229517	VTI1BP3	-2.17074	0.0366246	-0.208369	-175938
rs758392	WNT3	2.05212	0.0474843	3.90711	177987
rs758392	WNT9B	-2.11657	0.0412766	-0.259967	107292
rs9898527	WNT9B	2.052	0.0474964	0.249684	125643
rs61671555	WNT9B	2.052	0.0474964	0.249684	127290
rs2072317	WNT9B	2.04635	0.0480781	0.249025	96646
rs11655668	WNT9B	2.04635	0.0480781	0.249025	97065
rs197923	WNT9B	2.04635	0.0480781	0.249025	98175
rs758391	WNT9B	2.04635	0.0480781	0.249025	106674
rs11079744	WNT9B	2.04635	0.0480781	0.249025	116552
rs3885731	WNT9B	2.04635	0.0480781	0.249025	122743
rs9910899	WNT9B	2.04635	0.0480781	0.249025	123775
rs9912794	WNT9B	2.04635	0.0480781	0.249025	123874
rs9911366	WNT9B	2.04635	0.0480781	0.249025	124015
rs4976639	ZNF346-IT1	-2.16006	0.0375025	-2.96776	71586
rs78523677	ZNF346-IT1	-2.16006	0.0375025	-2.96776	72388
rs10783549	ZNF740	-2.99569	0.00493239	-3.24722	-226581
